# Supplementary material for: Cardio- and reno-protective effects of dipeptidyl peptidase III in diabetic mice
Source: J Biol Chem. 2021 May 8;296:100761. doi: 10.1016/j.jbc.2021.100761 (PMC8167299; doi:10.1016/j.jbc.2021.100761)
Supplement: Supplemental Data 1 [file mmc7.xlsx]

## Sheet: C57BL6-PBS
Feature	Peptide	Scan	ALC (%)	length	m/z	z	RT	Area	Mass	ppm	PTM	local confidence (%)
14839	AACGLLPK	8033	93	8	386.723	2	29	272000	771.431	1.4		98 98 88 76 95 99 98 97
29331	AALLKASPK	3869	98	9	449.79	2	19.29	477000	897.565	1.1		98 99 100 100 99 98 99 98 97
70895	ADDDYDW(+15.99)FD	8787	88	9	589.202	2	30.83	12400	1176.39	0.9	Oxidation (HW)	89 96 98 97 93 85 75 86 71
31380	AFFMEPAV	4189	88	8	456.223	2	18.77	1040000	910.426	5.3		65 68 93 93 98 97 98 97
21936	AFLHWY	23662	93	6	418.712	2	76.03	217000	835.402	9.2		96 98 98 95 85 86
15431	AGAAFTKL	9951	97	8	389.728	2	34.33	273000	777.438	4.8		88 95 100 100 99 99 99 97
26140	AGAKFCKF	2893	94	8	436.225	2	17.46	87200	870.442	-6.9		91 92 99 99 86 86 99 99
17799	AGAKLLEV	11005	95	8	400.75	2	37.31	11700000	799.48	7.8		89 86 97 95 97 98 100 99
19654	AGAKLRSL	3820	86	8	408.259	2	19.2	59400	814.502	1.2		91 95 100 98 78 60 81 86
24283	AGAKSYKM	2942	99	8	428.223	2	17.53	196000	854.432	-1.4		97 97 100 100 100 100 100 99
18945	AGASHRVL	3188	91	8	405.734	2	18.16	47700	809.451	4		90 94 99 97 95 63 93 96
13172	AGAVTHTV	3475	85	8	378.207	2	18.65	127000	754.397	1.7		90 95 100 97 89 82 68 60
19579	AGAYVHVV	9447	98	8	408.225	2	32.51	38100000	814.434	1.3		95 97 100 99 98 98 99 98
41216	AGFAGDDAPR	5304	92	10	488.731	2	21.97	300000	975.441	7.6		93 95 100 100 95 98 97 95 80 73
31121	AGTETKTTT	4082	85	9	455.228	2	19.63	28000	908.445	-5		90 90 99 99 94 88 55 71 78
22361	AGTTLHQL	6077	94	8	420.735	2	23.78	397000	839.45	5.6		94 95 99 100 99 97 90 82
10923	AGVGALKL	14223	90	8	364.738	2	48.13	746000	727.459	4.4		76 66 94 97 96 98 98 96
23846	AGVKSKDF	3125	92	8	426.236	2	18.05	40900	850.455	3.9		91 92 99 97 76 88 99 98
18749	AGVQHLAL	11128	96	8	404.738	2	37.63	18020000	807.46	1.7		95 93 99 96 93 99 100 99
22840	AGVRTNLL	10951	87	8	422.259	2	37.32	456000	842.497	6.1		94 89 97 68 73 77 100 99
26131	AKQSYQF	2944	88	7	436.223	2	17.48	538000	870.423	8.3		73 73 93 95 95 93 97
22019	ALANAAGHL	7228	87	9	419.236	2	26.8	422000	836.45	9.5		69 83 99 95 97 96 86 81 80
22018	ALANAAGLH	7207	88	9	419.235	2	26.79	368000	836.45	6.9		82 92 100 95 96 95 77 82 79
67257	ALGPVGYQQGY	3543	85	11	576.793	2	18.72	27200	1151.56	9		84 95 86 95 98 94 98 89 91 48 56
35679	ALKAKKAVL	3463	92	9	471.331	2	18.6	30100	940.643	4.6		90 97 99 99 95 67 86 97 99
3211	ALLRLTLR	14501	85	8	319.219	3	49.04	14800	954.634	0.6		96 99 99 92 88 67 82 56
47733	ALTTKVSVKA	5061	91	10	509.319	2	21.42	108000	1016.62	0.3		97 99 98 96 95 97 91 80 76 86
35991	ANLETHLF	18796	92	8	472.746	2	60.79	200000	943.476	1.1		72 76 99 99 97 97 99 99
48783	APGAGAN(+.98)AFFT	4675	92	11	512.741	2	20.72	263000	1023.47	1	Deamidation (NQ)	91 96 99 100 99 93 90 93 93 92 68
15601	ASEGAFKA	4162	89	8	390.699	2	19.78	133000	779.381	2.4		89 95 99 78 89 94 79 89
12728	ASFPTTK	4622	97	7	376.204	2	20.53	271000	750.391	1.9		96 98 99 98 98 94 96
34727	ASGPGSKWF	5031	85	9	468.732	2	21.36	166000	935.45	0.2		89 92 96 97 90 92 83 60 72
89461	ASVSTVLTSKYR	9988	97	12	656.369	2	34.15	3150000	1310.72	3		94 98 100 100 100 99 99 98 95 95 94 95
15423	ATAKPQY	3309	96	7	389.708	2	18.4	719000	777.402	-1.4		97 98 98 98 95 92 99
8480	AVEEPR	3664	86	6	350.687	2	18.9	63300	699.355	6.1		61 66 99 100 96 95
95528	AVFDDMSAFVEK	24803	89	12	679.823	2	78.76	1300000	1357.62	7.1		54 63 99 98 97 95 95 97 98 97 99 81
95539	AVFN(+.98)DFAAFVEK	25136	89	12	679.828	2	76.96	1390000	1357.66	-10	Deamidation (NQ)	52 62 99 98 97 96 97 98 98 97 98 78
95528	AVFN(+.98)DFAAFVEQ	25136	86	12	679.823	2	78.76	1300000	1357.62	9.6	Deamidation (NQ)	45 54 99 97 97 96 98 98 98 97 98 62
95534	AVFN(+.98)N(+.98)FAAFVAW	24559	86	12	679.826	2	76.96	1240000	1357.63	2	Deamidation (NQ)	49 56 99 97 97 96 97 99 100 93 89 61
12453	AVKFQR	3216	97	6	374.726	2	18.25	65100	747.439	-1.3		97 99 99 98 95 94
6208	AWAVAR	6261	91	6	337.195	2	24.29	7220000	672.371	6.5		97 97 98 79 84 90
7348	AYVHVV	9371	95	6	344.198	2	32.54	143000	686.375	8.9		93 95 97 95 97 97
80985	CLN(+.98)TGALLFLGK	27055	89	12	625.842	2	83.7	25600	1249.67	-3.9	Deamidation (NQ)	60 74 96 96 85 92 96 96 98 98 94 87
45653	CSKNALLVR	28065	94	9	502.29	2	86.4	478000	1002.56	1.1		79 82 99 99 99 99 99 99 93
19735	DDLKKVV	4724	98	7	408.745	2	20.74	63100	815.475	1.1		97 98 100 98 96 99 99
73567	DGWWDFLRT	31462	86	9	598.283	2	95.84	44000	1194.55	4.1		76 59 91 95 97 97 95 90 79
35395	DN(+.98)NPNLPR	5924	96	8	470.727	2	23.45	2510000	939.441	-1.1	Deamidation (NQ)	96 95 98 99 96 99 96 92
47140	DPSH(+15.99)AVPEF	14514	86	9	507.731	2	49.13	1630000	1013.45	2.3	Oxidation (HW)	85 91 85 68 70 90 90 99 98
31266	DSATTFRL	22680	86	8	455.735	2	73.69	92300	909.456	0.3		70 72 99 98 95 90 82 86
47678	DVNASVATLK	32363	89	10	509.287	2	95.86	2900000	1016.55	8.3		62 62 98 100 96 95 94 95 96 92
31494	EAFFAQTV	5834	89	8	456.725	2	21.14	507000	911.439	-4.6		95 91 85 79 80 88 97 97
20758	EEKAPPGV	3691	87	8	413.718	2	18.47	9140000	825.423	-1.8		90 92 94 98 97 95 62 70
21767	EEKPANF	2946	86	7	417.703	2	17.5	84700	833.392	-1.3		98 98 93 71 73 83 88
19178	EEKPAPAA	2903	95	8	406.71	2	17.48	1910000	811.408	-3		99 96 86 90 94 98 99 98
55483	EGLPQKHDF	5454	93	9	535.771	2	22.27	597000	1069.52	8		90 62 97 100 98 97 96 99 99
22310	EGVEPAPAA	4671	89	9	420.707	2	20.77	12600000	839.403	-3.4		90 55 73 97 97 98 99 99 98
51382	ELVDLALDR	21619	96	9	522.295	2	69.18	4820000	1042.57	8.6		96 93 99 99 99 98 98 98 91
65073	EN(+.98)TPASTFNR	13212	98	10	569.264	2	44.52	5790000	1136.51	2.3	Deamidation (NQ)	100 99 99 100 99 99 98 98 95 94
34954	ENKFAVET	7416	89	8	469.235	2	27.13	751000	936.455	1.1		95 85 85 87 86 88 98 91
24757	ERW(+15.99)KLL	8435	86	6	430.757	2	29.88	243000	859.492	8.1	Oxidation (HW)	79 72 78 92 99 99
51664	ESLQLHYR	7583	87	8	523.279	2	27.7	104000	1044.54	7.1		80 61 97 94 97 89 94 83
48317	ESN(+.98)LLAAFR	26305	90	9	511.273	2	82.1	243000	1020.52	6.7	Deamidation (NQ)	77 57 100 100 99 98 97 98 89
82134	ESQLLTLLWR	27007	89	10	629.856	2	83.64	271000	1257.71	-8.3		71 48 98 100 99 98 98 98 95 93
26272	ETVAKLVL	20317	88	8	436.778	2	66.05	87300	871.538	3.3		82 62 95 95 89 92 97 94
20133	EVGLPH(+15.99)H(+15.99)	4839	85	7	410.699	2	20.87	39100	819.388	-5.1	Oxidation (HW)	86 72 85 94 86 86 89
37035	EVWENFK	8913	85	7	476.229	2	31.14	1977000	950.45	-6.7		77 77 93 94 84 87 82
27096	EYVLVQK	15117	92	7	439.756	2	51.05	63800	877.491	8.3		94 96 96 97 90 86 85
31381	FAFMEAPV	4372	91	8	456.223	2	20.09	93300	910.426	5.6		70 85 95 93 98 94 96 97
31386	FAFMEPAV	7456	88	8	456.224	2	25.52	2120000	910.426	9.2		79 82 94 93 98 72 89 95
49868	FEKTHEQL	3682	94	8	516.263	2	18.97	111000	1030.51	3.9		94 99 99 92 79 98 96 99
18685	FFGSLHT	3911	85	7	404.701	2	19.32	26200	807.391	-5.5		99 100 90 85 76 63 80
61413	FFLLDGFPR	28956	95	9	556.304	2	85.62	26000000	1110.59	6.8		99 99 100 100 98 86 92 93 90
61413	FFLLDKDLT	28221	86	9	556.304	2	85.62	6794000	1110.6	-2		98 99 100 98 93 57 62 89 79
58457	FFLLWN(+.98)PR	29343	88	8	547.299	2	89.92	564000	1092.58	6.3	Deamidation (NQ)	98 99 100 92 81 79 81 72
49741	FFQLNSQF	11519	92	8	515.758	2	39.19	2370000	1029.49	9.3		80 80 95 99 94 96 97 99
35451	FKAHQAPAA	7479	87	9	470.755	2	27.47	467000	939.493	2.6		80 84 90 72 70 95 96 98 98
77564	FKDLGEENFK	9248	90	10	613.808	2	31.89	1210000	1225.6	2.8		92 96 100 99 77 86 86 86 92 90
77564	FKDLWENFK	9070	95	9	613.808	2	31.89	1210000	1225.61	-9.6		95 98 100 99 96 98 89 96 92
37370	FLAASSKKT	19089	89	9	476.772	2	61.59	32500	951.539	-8.9		95 99 98 95 93 92 69 79 80
36023	FLAVKH(+15.99)TL	10334	85	8	472.781	2	35.84	204000	943.549	-2.7	Oxidation (HW)	59 70 85 86 92 94 100 99
40684	FLAVRH(+15.99)TL	19588	85	8	486.784	2	63.11	367000	971.555	-1.7	Oxidation (HW)	56 69 84 85 90 96 100 99
74358	FLFVAEALYK	27652	92	10	600.839	2	84.82	408000	1199.66	3.3		79 86 98 97 94 98 89 97 96 86
106724	FNYLVDADHRPT	26212	86	12	724.349	2	81.34	2490000	1446.69	-3.6		65 67 100 100 98 96 94 91 88 81 87 69
64019	FPGQLNADLR	17959	97	10	565.806	2	54.41	14460000	1129.59	8.2		99 99 99 99 100 98 93 96 98 90
64019	FPGQLNADRL	16901	94	10	565.806	2	54.41	4820000	1129.59	8.2		98 99 96 96 98 93 95 97 90 82
64019	FPGQLNWLR	17619	91	9	565.806	2	54.41	4820000	1129.6	-5.4		98 98 95 94 97 83 82 94 79
64019	FPGQLNWRL	17110	94	9	565.806	2	54.41	9850000	1129.6	-5.4		98 99 96 96 99 93 93 92 86
64059	FPGQLYHRL	18932	92	9	565.809	2	58.19	5030000	1129.6	-0.3		97 98 97 95 96 82 82 95 90
38657	FQALRVAR	15532	86	8	480.79	2	51.37	33000000	959.567	-0.3		97 96 98 95 63 70 87 82
38651	FQNALLVR	15211	98	8	480.789	2	51.39	36600000	959.555	8.8		99 97 99 100 100 99 99 97
92423	FSEQVVELLAAK	26343	99	12	667.376	2	80.71	1354000	1332.73	6.8		97 99 100 99 100 99 100 99 100 100 99 96
6205	FTLRH	3973	93	5	337.194	2	19.43	23400	672.371	4		97 98 95 89 86
1817	FTLSR	6084	85	5	312.181	2	23.83	183000	622.344	5.3		84 91 94 87 71
1821	FTRVT	6084	95	5	312.182	2	23.81	471000	622.344	9.6		98 98 94 95 90
95528	GLFDDFAAFAER	25599	85	12	679.823	2	78.76	14390009	1357.63	1.3		32 69 96 97 95 94 96 97 97 92 97 61
36238	GLFPSLRR	20782	89	8	473.284	2	67.3	662000	944.556	-1.6		48 89 100 97 96 94 95 94
17668	GLFPSLRRPR	15800	85	10	400.244	3	52.89	331000	1197.71	1		60 90 99 98 96 97 85 73 83 74
15183	GPGEDFR	4261	98	7	389.18	2	19.97	56400	776.345	-0.6		97 99 99 99 98 97 98
16559	GSHTFKL	7614	96	7	395.218	2	27.41	33010000	788.418	5.2		82 95 99 100 100 100 100
17691	GVVKLQR	3594	93	7	400.262	2	18.81	109000	798.508	2.6		81 95 100 99 97 93 90
3383	H(+15.99)ALRK	3640	87	5	320.701	2	18.9	338000	639.382	9.3	Oxidation (HW)	88 88 90 82 91
26982	H(+15.99)H(+15.99)PTLKL	17990	91	7	439.248	2	58.3	5110	876.482	0.4	Oxidation (HW)	86 86 88 93 96 94 96
71915	HALTATQKTVD	3325	98	11	592.818	2	18.37	128000	1183.62	1.3		99 100 100 100 99 98 96 98 99 99 98
17547	HFDVSHG	3443	96	7	399.683	2	18.57	66800	797.346	6		99 99 98 98 100 93 89
22260	HGSKALNL	4310	92	8	420.241	2	20.04	121000	838.466	0.9		98 85 90 89 92 94 97 95
44080	HLHLSSHY	4068	93	8	497.252	2	19.63	98600	992.483	6.2		99 100 98 97 95 92 85 79
19477	HN(+.98)PHYF	5122	95	6	408.177	2	21.58	200000	814.34	-0.3	Deamidation (NQ)	89 91 98 99 99 99
4124	HPFHL	6049	97	5	325.675	2	23.66	48200	649.334	2.9		99 96 97 98 98
8217	HVWQQ	4030	86	5	349.176	2	19.6	1210000	696.334	3.6		82 81 89 90 90
59155	IAFSQYLQK	20020	97	9	549.304	2	64.74	4440000	1096.59	2		99 99 100 99 96 98 99 98 93
22648	KALLALTL	25279	87	8	421.791	2	79.7	732000	841.564	3.7		70 80 88 87 85 93 99 98
14450	KAYFEKTHE	2989	90	9	384.862	3	17.6	52500	1151.56	3.6		95 81 81 92 98 90 86 94 92
22330	KEAPEPAV	4925	88	8	420.727	2	21.18	413000	839.439	-0.2		72 76 82 90 98 95 98 95
33578	KELLLGKE	5538	98	8	465.291	2	22.49	68100	928.559	8.6		99 100 100 100 100 99 97 96
21595	KELLTKT	3192	99	7	416.761	2	18.18	31300	831.506	2.1		99 100 100 100 100 99 98
76886	KEYHTGKAVTS	2912	90	11	610.818	2	17.48	316000	1219.62	2.2		93 96 97 99 85 55 73 93 99 99 98
90877	KFVFFLASH(+15.99)PL	32244	88	11	661.367	2	96.82	814000	1320.72	-2.8	Oxidation (HW)	69 74 74 95 94 95 96 89 96 91 93
27611	KGLEHVTV	4980	86	8	441.756	2	21.23	78400	881.497	-0.5		98 67 62 77 92 98 100 99
40958	KGLSVKTEL	6359	95	9	487.799	2	24.11	10600000	973.581	3		98 92 97 90 89 90 99 100 99
48731	KGVKPH(+15.99)KTL	3395	94	9	512.319	2	18.5	28600	1022.62	-0.9	Oxidation (HW)	98 92 96 93 82 90 97 99 99
10218	KGVVVDPTHK	2929	88	10	360.545	3	17.5	89600	1078.61	0.4		62 72 82 98 97 99 93 96 95 86
98162	KGWHPEQLLSGK	25949	91	12	690.376	2	79.92	3800000	1378.74	0.9		91 67 61 96 91 97 96 99 100 100 100 99
16407	KHKYVL	6230	86	6	394.242	2	24.21	97700	786.475	-8.3		85 76 74 87 94 99
4172	KLN(+.98)YL	10425	93	5	326.191	2	35.83	276000	650.364	4.8	Deamidation (NQ)	88 97 89 97 99
20182	KLQATLF	18158	85	7	410.754	2	58.57	2230000	819.485	9.4		72 81 77 82 88 99 98
26785	KLQFKVL	14317	89	7	438.292	2	48.28	283000	874.564	6.2		93 88 80 75 90 98 98
4173	KLYDL	10425	86	5	326.192	2	35.86	389000	650.364	7.1		75 94 79 91 90
22022	KNTSFKL	5153	93	7	419.247	2	21.62	115000	836.476	4.4		97 88 83 89 98 99 99
51353	KNVDLALDR	20922	90	9	522.292	2	67.39	5854000	1042.58	-7.5		70 85 99 98 98 95 95 95 79
63676	KQTALVNKVK	11436	97	10	564.86	2	38.81	1040000	1127.7	1.8		99 99 100 98 99 99 85 94 100 99
27205	KRGMGMTV	10901	90	8	440.227	2	37.33	1060000	878.447	-8.4		86 85 79 88 87 99 100 98
3270	KSSMYLKT	4053	87	8	319.841	3	19.61	177000	956.5	1.5		66 78 86 91 95 97 97 90
33336	KTCLVAHR	2925	85	8	464.263	2	17.5	500000	926.512	-0.4		82 78 67 78 92 94 98 96
4843	KTLAAR	5534	89	6	330.212	2	22.18	464000	658.413	-5.9		62 86 97 96 97 97
34085	KTLAWASR	5783	93	8	466.773	2	23.06	344000	931.524	8.7		88 91 98 98 97 87 93 96
98040	KTLVDKVTEFAK	25159	86	12	689.897	2	79.32	1090000	1377.79	-5.7		91 83 89 92 46 45 98 99 100 100 100 99
76571	KTQVQSVLDKA	5619	86	11	608.85	2	22.67	146000	1215.68	2.7		96 99 89 93 85 63 90 99 99 73 63
12226	KTWLAK	5501	92	6	373.735	2	22.42	441000	745.449	9.5		95 79 79 99 99 99
47113	KVATVPGTLK	5097	94	10	507.324	2	21.48	275000	1012.63	5.3		100 100 100 98 97 81 71 93 100 99
23093	KVMPVGSK	3902	85	8	423.245	2	19.32	14100	844.484	-9.5		99 98 88 79 87 61 86 81
31296	KVPAGTPKL	4397	89	9	455.79	2	20.24	204000	909.565	0.8		99 100 97 96 77 81 73 90 91
15433	KW(+15.99)KTVT	9951	87	6	389.73	2	34.36	544000	777.438	9.9	Oxidation (HW)	90 82 86 89 90 85
17790	KYPKHK	3727	91	6	400.742	2	19.03	56700	799.47	-1.4		98 94 88 86 86 96
108610	LAFH(+15.99)TYETTLEK	25486	96	12	734.871	2	80.02	193000	1467.72	1.4	Oxidation (HW)	98 98 87 90 99 98 99 98 99 99 99 88
65243	LAFPALYRST	21096	91	10	569.822	2	68.4	2430000	1137.62	9.1		97 98 96 91 93 94 91 90 93 73
59005	LAFSKYLGVV	19152	85	10	548.819	2	61.54	2120000	1095.63	-8.8		98 99 100 98 97 99 96 63 56 50
42574	LAKNPPETD	3344	93	9	492.754	2	18.42	37900	983.492	1.2		98 99 99 99 99 66 82 98 96
65457	LARGLLPFPR	27626	94	10	570.361	2	85.96	17820000	1138.7	7.8		98 96 89 85 98 99 89 95 96 98
14379	LARTNPP	3193	97	7	384.725	2	18.16	11700	767.429	7.6		99 100 96 95 94 100 99
22961	LATVALTR	9925	89	8	422.768	2	34.17	99900	843.518	4.1		99 99 100 98 92 65 71 90
36650	LAVELEKF	7077	95	8	474.77	2	26.38	87000	947.533	-6.7		98 98 99 98 97 98 96 82
65429	LAVNLLFPPR	25464	88	10	570.352	2	79.6	59900	1138.69	3.2		71 67 98 97 98 96 84 87 90 91
65432	LAVNLLPFPR	27207	98	10	570.353	2	86.08	163200000	1138.69	4.8		99 99 100 99 100 99 92 97 97 98
65956	LAVNMVFPPR	25402	91	10	572.322	2	79.84	72600	1142.63	1.4		99 99 100 99 99 95 81 85 82 75
91169	LAYLTSESSRPT	12175	91	12	662.844	2	39.74	114050000	1323.67	5.2		98 98 100 100 99 92 97 90 93 88 69 68
24033	LCGVHPDL	3294	85	8	427.214	2	18.04	65500	852.416	-4.1		97 95 40 61 92 97 98 98
55650	LDEREVEGK	3567	91	9	537.776	2	18.79	241000	1073.54	1.7		97 97 99 67 90 77 100 99 99
19929	LDLSHSF	15911	93	7	409.705	2	52.78	2729000	817.397	-1.1		98 98 98 95 90 90 86
72560	LDTLELLSER	23144	85	10	594.829	2	74.64	43200	1187.64	2.9		94 96 99 99 99 97 91 51 76 49
3688	LEDLR	4427	96	5	323.182	2	20.39	180000	644.349	-0.1		94 98 98 98 92
33164	LEEKPAPAA	4008	99	9	463.253	2	19.56	3690000	924.492	-0.8		99 100 100 99 99 100 99 99 99
65151	LEHLKQKEL	3406	97	9	569.335	2	18.5	35100	1136.66	-0.8		97 99 99 100 96 91 93 99 99
11349	LELRW(+15.99)	7436	85	5	366.707	2	27.42	792000	731.397	3.5	Oxidation (HW)	92 97 94 78 67
8805	LELTKT	4495	87	6	352.714	2	20.36	69600	703.412	2.7		71 92 96 90 87 85
31832	LFQLKH(+15.99)L	3957	93	7	457.776	2	19.4	72900	913.538	0	Oxidation (HW)	82 88 93 97 96 98 99
29655	LGAAGVARW	11750	91	9	450.758	2	40.15	1820000	899.498	3.6		99 96 99 98 94 94 75 79 91
47371	LGAEVYHNL	13312	85	9	508.267	2	45.06	346000	1014.51	5.9		98 97 99 99 96 93 57 66 67
32177	LGAKSLTAGV	9203	85	10	458.781	2	32.06	382000	915.539	8.8		94 80 77 76 74 88 85 94 89 94
21498	LGAR	6335	87	4	416.262	1	24.3	62600	415.254	0.3		84 73 95 95
22251	LGATVHEL	9187	96	8	420.238	2	31.29	127800000	838.455	8.5		98 97 99 97 96 92 96 96
8540	LGDAAVR	4152	88	7	351.202	2	19.78	50700	700.387	4.4		94 90 96 86 76 81 93
8536	LGDAVAR	4174	90	7	351.2	2	19.78	15000	700.387	-0.6		96 91 95 88 89 86 91
95528	LGFN(+.98)N(+.98)FAAFVEQ	24559	86	12	679.823	2	78.76	1300000	1357.62	9.6	Deamidation (NQ)	55 32 99 97 96 96 97 99 100 97 99 66
37181	LGFPHKRP	4015	90	8	476.282	2	19.54	145000	950.545	5.6		91 75 89 94 96 92 93 88
35251	LGGEHVQSL	8425	88	9	470.251	2	29.96	419000	938.482	4.9		98 93 54 88 82 86 93 100 99
58496	LGKVVDPTHK	3363	97	10	547.319	2	18.47	47600	1092.63	-4.8		98 97 100 100 100 100 89 96 100 99
59001	LGPLVEQDLL	9606	89	10	548.816	2	33.35	280000	1095.62	-0.2		94 91 96 100 100 98 85 71 78 79
24527	LGTKLRGL	5476	86	8	429.286	2	22.29	106000	856.549	8.8		98 96 100 96 78 45 79 96
19372	LHLFHF	3704	91	6	407.224	2	18.98	9450	812.433	-0.6		95 99 99 88 86 81
17193	LLAPPER	6716	90	7	398.243	2	25.24	649000	794.465	7.9		99 99 100 96 70 92 77
80047	LLFELGGLPER	27468	85	11	622.362	2	84.44	949000	1242.7	9.8		99 99 100 100 98 88 73 90 50 82 59
25879	LLGGLLRK	23355	97	8	435.298	2	74.63	553000	868.586	-5.3		99 99 99 98 99 98 96 90
40955	LLGKEKVTS	3444	92	9	487.798	2	18.6	135000	973.581	0		99 99 97 95 98 72 72 99 97
21338	LLKTEVK	3256	97	7	415.771	2	18.28	16700	829.527	0		99 99 99 95 98 95 95
25879	LLNLLRK	23114	91	7	435.298	2	74.63	1106000	868.586	-5.4		98 98 91 92 95 77 84
3611	LN(+.98)LAGR	6219	97	6	322.691	2	24.13	232000	643.365	3.8	Deamidation (NQ)	99 99 99 98 95 97
5974	LN(+.98)LSSH	4754	94	6	336.171	2	20.84	652100	670.329	-2.2	Deamidation (NQ)	98 96 97 95 92 88
28612	LNLEAWF	20996	87	7	446.733	2	68.28	3460000	891.449	3.3		97 98 99 95 69 71 81
31380	LNTTGFQM	3522	85	8	456.223	2	18.77	1040000	910.422	9.6		82 85 85 86 73 86 97 89
93248	LNVYFNEASQR	15984	85	11	670.834	2	53.14	28800	1339.65	0.4		94 96 100 99 97 92 98 90 57 59 59
93323	LNVYFNEATNR	16885	95	11	670.838	2	56.46	51000000	1339.65	7.4		96 97 100 99 99 95 99 96 93 91 82
93323	LNVYFNEATRN	16449	87	11	670.838	2	56.46	20400000	1339.65	7.4		94 96 100 99 97 93 98 88 84 55 54
25951	LNWLLVL	22472	86	7	435.777	2	73.17	266000	869.538	2.6		78 76 75 86 94 99 98
18872	LPGHWSL	7740	90	7	405.221	2	28.01	62500	808.423	4.6		85 84 90 97 93 85 97
23117	LPPP	6274	93	4	423.263	1	24.01	970000	422.253	6.5		94 90 96 94
40871	LQTSQKRL	2972	91	8	487.293	2	17.59	154000	972.572	0.4		99 97 100 92 85 85 79 95
30370	LRKLLDF	26847	93	7	452.783	2	83.3	178000	903.554	-3.1		96 93 95 96 89 91 93
16859	LSDLHAH	3061	95	7	396.706	2	17.88	32600	791.393	6.3		97 98 95 94 93 97 95
7520	LSDLHAHKL	3942	96	9	345.199	3	19.38	71500	1032.57	1.9		94 95 94 97 97 97 97 98 99
39655	LSERHPN(+.98)L	4450	93	8	483.756	2	20.3	215000	965.493	3.7	Deamidation (NQ)	98 97 98 71 93 95 98 98
80461	LSHTLKTFATK	17716	86	11	623.861	2	57.23	12900000	1245.71	0.1		74 71 91 99 99 94 92 92 68 71 95
8809	LSQKKT	4495	86	6	352.717	2	20.34	9370	703.423	-3.8		75 79 89 94 92 89
15670	LSVDYGK	6460	95	7	391.21	2	24.61	278000	780.402	5.6		97 97 98 97 97 86 93
23131	LTGSLAKR	3740	85	8	423.268	2	19	684000	844.513	9		93 93 83 80 86 79 89 76
7400	LTKRGL	4480	86	6	344.23	2	20.32	313000	686.444	3.3		85 75 75 86 98 99
19650	LTLLEAR	16983	87	7	408.256	2	55.52	51000	814.491	7.6		93 99 99 93 86 68 69
17967	LTLLRW	12493	87	6	401.249	2	41.15	27600000	800.491	-9.9		96 99 100 87 65 75
47689	LTNAWATLK	31470	90	9	509.288	2	95.84	73600	1016.57	-3.9		89 82 97 99 93 88 85 93 85
50459	LVAAYCLLGL	25312	89	10	518.295	2	79.74	726000	1034.58	-6.9		99 99 100 96 83 56 67 95 98 99
47823	LVCLLTKKT	14967	85	9	509.822	2	50.27	5890000	1017.63	4.4		95 90 89 93 99 95 62 72 72
12162	LVLYHT	9666	88	6	373.219	2	33.37	150000	744.417	9		90 95 96 89 80 82
66828	LVNEVTEFAK	15605	98	10	575.316	2	52.22	7570000	1148.61	8.4		99 99 99 100 100 99 100 98 95 95
1461	LVNFK	5649	92	5	310.695	2	22.73	13900	619.369	8.1		95 95 86 90 92
66832	LVNQ(+.98)VVMFAK	15605	89	10	575.317	2	52.19	7740000	1148.63	-5.1	Deamidation (NQ)	98 98 99 100 98 62 61 90 95 95
19648	LVQLSQK	5004	91	7	408.256	2	21.28	23200	814.491	6.9		96 99 94 96 84 80 93
16602	LVTDTKL	7663	95	7	395.241	2	27.97	2330000	788.464	5.2		98 98 98 98 97 90 87
79604	LWQHFKGLVL	19813	88	10	620.864	2	64.03	5750000	1239.71	1.2		88 46 75 99 99 95 80 97 100 99
34799	LYKHTKF	3490	86	7	468.769	2	18.62	81000	935.523	1.6		66 77 85 89 93 99 98
23703	LYNEALK	5668	96	7	425.74	2	22.79	40300	849.46	6.1		98 98 93 99 97 97 93
49083	MELASCMEL	13739	87	9	513.721	2	46.52	7750000	1025.42	3.3		78 98 95 94 82 59 81 99 95
11310	MLALKR	4447	96	6	366.234	2	20.32	12800	730.452	2		96 99 98 98 96 92
22966	MLLNKLL	23773	93	7	422.772	2	76.13	142000	843.525	6.3		92 99 93 82 89 99 99
43952	MLYLNLLL	18711	90	8	496.794	2	60.16	972000	991.578	-4.5		88 98 91 90 73 85 99 99
69969	MNLQ(+.98)EKPAPAA	9149	95	11	585.795	2	31.69	7800000	1169.58	0.2	Deamidation (NQ)	96 96 100 100 100 96 83 95 93 93 93
40894	MTFSEQEC	8619	90	8	487.685	2	29.58	14210000	973.352	3.2		96 99 96 93 96 84 91 65
40895	MTFSQ(+.98)QEC	14860	89	8	487.688	2	48.96	12200000	973.352	9.9	Deamidation (NQ)	98 100 96 93 91 86 87 66
18750	MVLAYVL	11128	87	7	404.739	2	37.65	14500000	807.456	9.2		76 95 91 85 79 92 91
16338	MVYVYL	12615	96	6	394.209	2	42.52	737000	786.399	6.3		95 97 97 96 96 99
7345	N(+.98)LQRR	3827	86	5	344.195	2	19.22	103000	686.382	-9.1	Deamidation (NQ)	94 96 82 80 79
53108	N(+.98)TPAKKLPAN	3375	90	10	527.799	2	18.45	23700	1053.58	1.8	Deamidation (NQ)	95 99 98 98 97 96 96 68 73 79
18325	NAEHPHT	3798	90	7	403.183	2	19.18	141000	804.351	0.2		95 98 99 85 76 88 93
18322	NAESHTF	3798	93	7	403.18	2	19.19	624000	804.34	6.1		97 99 99 90 90 93 88
35213	NAVAQHNW	5334	86	8	470.226	2	22.04	27000	938.436	1.7		80 85 98 97 92 92 83 62
44463	NDFKEFDPQTRP	4463	88	12	498.576	3	20.36	712000	1492.69	7.6		79 96 99 96 98 94 94 77 90 88 67 83
6520	NFAVAR	5244	85	6	339.191	2	21.82	12400	676.366	1.5		63 69 96 96 96 93
17278	NFKEFGSKTH	3581	89	10	398.87	3	18.77	83700	1193.58	4		78 95 97 99 96 84 85 92 90 75
6909	NGLKHVHAF	3815	89	9	341.523	3	19.16	335000	1021.55	2.4		79 63 91 97 90 91 94 98 95
22263	NGLKTHGL	3741	98	8	420.242	2	19.07	455000	838.466	3.3		92 96 99 99 99 100 100 99
48464	NGLKVHHAF	3789	87	9	511.781	2	19.16	217000	1021.55	0.9		77 49 92 89 84 96 100 100 99
28311	NGVLSRKL	4814	98	8	443.775	2	20.95	449000	885.54	-4.4		97 99 100 99 96 97 99 99
50748	NLEEKPAPAA	4753	87	10	520.274	2	20.88	4840000	1038.53	-0.6		72 94 100 96 87 87 91 76 86 86
22103	NLFAFKV	25035	88	7	419.746	2	79.15	1350000	837.475	3.5		79 70 94 96 96 92 93
10993	NLQ(+.98)EKP	3454	96	6	365.193	2	18.6	173000	728.37	2.1	Deamidation (NQ)	95 99 100 99 96 92
21223	NLQVTVR	12546	86	7	415.252	2	42.66	117000	828.482	9		82 92 93 92 89 80 78
24322	NLRLLDL	25668	92	7	428.769	2	80.53	641000	855.518	7.7		92 89 72 98 98 99 99
20297	NLVSKNF	8003	90	7	411.232	2	28.88	99200	820.444	6.9		79 88 96 95 94 91 90
7603	NPPLLH	6198	93	6	345.703	2	23.99	69100	689.386	8.9		89 90 93 96 97 95
19953	NPPLLHQ	6257	92	7	409.733	2	24.23	79400	817.445	8.1		81 90 96 98 98 96 85
31727	NQVVVAQR	4732	91	8	457.267	2	20.81	250000	912.514	5.3		85 88 100 98 97 92 88 82
27169	NSGYWRP	8445	96	7	440.212	2	30.01	151000	878.404	6.8		97 99 99 96 96 94 91
28948	NTQ(+.98)TQRF	3941	95	7	448.218	2	19.38	200000	894.42	2.9	Deamidation (NQ)	92 98 99 98 93 93 99
18262	NVSTLDR	4286	87	7	402.715	2	19.99	13500	803.414	2.9		95 96 96 91 89 67 73
16681	NVTDLTK	7663	93	7	395.721	2	27.4	2570000	789.423	5.2		90 98 90 90 97 96 94
36953	PALEDHRL	6144	95	8	475.758	2	23.9	19100	949.498	3.8		96 99 99 99 95 93 94 90
89636	PAVEWLW(+15.99)QLR	25491	87	10	657.354	2	79.98	27900	1312.69	-0.2	Oxidation (HW)	94 98 100 99 96 97 88 60 71 67
10929	PEPAKSAPAPK	2916	88	11	364.873	3	17.48	524000	1091.6	-0.7		46 85 99 99 99 94 95 92 95 92 79
24677	PFAQQLR	7450	91	7	430.244	2	27.38	449000	858.471	1.7		98 99 100 92 77 89 87
26907	PGLDGLH(+15.99)H(+15.99)	4398	86	8	439.21	2	20.39	3540000	876.409	-4.7	Oxidation (HW)	91 92 98 88 75 92 82 73
43292	PHFLYPKS	7668	87	8	494.769	2	28.02	2040000	987.518	4.8		89 94 97 98 99 92 69 59
7272	PN(+.98)VDLK	5005	89	6	343.692	2	21.3	50700	685.365	6.6	Deamidation (NQ)	90 92 97 96 85 78
15669	PNFFRT	10354	92	6	391.203	2	35.24	3740000	780.392	-1		82 93 99 95 92 90
24873	PNFKEFGSKTH	4532	93	11	431.219	3	20.42	616000	1290.64	0		83 90 97 98 100 99 90 93 97 95 85
66094	PPLFEEWLN	11315	85	9	572.787	2	38.42	21100	1143.56	-0.7		92 96 98 99 98 96 45 71 75
74351	PSELEAKLSNL	24427	94	11	600.833	2	77.75	444000	1199.64	9.5		96 98 100 99 100 82 84 99 99 91 89
37639	PWFTAPVH	10537	92	8	477.745	2	36.31	731000	953.476	-1.2		90 95 99 99 95 74 97 93
42481	PWLVELVK	28108	87	8	492.3	2	86.45	25000	982.585	1.3		51 62 95 100 99 98 98 95
4417	PYYGR	3728	89	5	328.164	2	19.03	62200	654.313	2.5		97 97 92 72 90
46839	QAGKELGRGP	3267	88	10	506.782	2	18.3	6050	1011.55	3.2		86 99 94 95 98 86 66 90 85 83
26131	QAKSYQF	2893	91	7	436.223	2	17.48	538000	870.423	8.3		75 97 96 97 95 93 84
61719	QELTPLVWK	14347	91	9	557.323	2	48.07	1200000	1112.62	8.3		82 96 100 99 93 95 88 90 78
62533	QERLSFWR	25416	86	8	561.296	2	79.92	58700	1120.58	0.5		72 79 90 96 92 91 94 73
28301	QGALTRQL	7601	85	8	443.761	2	27.7	232000	885.503	5.7		76 66 90 95 82 77 98 99
31942	QGEPPPPPP	16271	91	9	458.234	2	53.54	333000	914.45	4.7		80 57 92 99 99 99 98 99 95
20074	QGGKAFLV	10668	87	8	410.241	2	36.32	5960000	818.465	3.4		78 72 67 85 96 99 100 99
35585	QGGRTFEF	12277	85	8	471.23	2	41.71	427000	940.44	5		82 80 75 72 82 93 100 99
55380	QGLPQKHNF	4771	85	9	534.778	2	20.45	3650000	1067.55	-10.1		69 50 78 91 92 97 96 96 96
36540	QGLRTLFL	24915	87	8	474.288	2	78.59	12400000	946.56	1.3		84 86 89 56 87 95 100 99
47454	QGTSLLQRL	15304	86	9	508.303	2	51.54	166000	1014.58	8.4		79 90 97 96 97 97 84 51 82
30253	QGVKVFLL	24877	88	8	452.288	2	78.67	261000	902.559	3		74 70 88 94 88 92 100 99
18751	QHRAALL	11128	87	7	404.74	2	37.65	17300000	807.471	-6.8		86 85 81 86 84 93 94
43757	QLEVYPQD	16372	85	8	496.243	2	54	15000	990.466	4.7		52 85 90 89 97 90 93 87
80726	QLLPLFNLYK	28919	88	10	624.873	2	88.76	157000	1247.73	2.2		86 94 100 96 97 88 59 82 94 89
21268	QLLSKQL	9851	91	7	415.263	2	34.15	2020000	828.507	5.1		61 91 99 97 96 97 99
42600	QLTPLVKW	11995	91	8	492.797	2	40.64	2400000	983.58	-0.8		96 99 100 98 98 87 69 80
20796	QLTPLVR	11133	94	7	413.762	2	37.65	615000	825.507	2.8		87 99 98 97 97 95 89
46803	QMFTGH(+15.99)EF	16003	88	8	506.716	2	53.28	456000	1011.41	4.8	Oxidation (HW)	84 69 95 94 86 91 98 86
31375	QN(+.98)CKAFTV	5152	89	8	456.22	2	21.11	448000	910.422	3.9	Deamidation (NQ)	72 95 96 83 77 95 100 98
51511	QRKHVHSH(+15.99)	3807	85	8	522.773	2	19.16	79500	1043.54	-6.3	Oxidation (HW)	55 73 93 95 94 91 95 86
30261	QRKVFLL	24877	94	7	452.293	2	78.69	210000	902.57	2		84 95 96 92 95 100 99
86958	QSESGSLLFLGR	25394	86	12	647.346	2	79.83	43200	1292.67	4.4		45 71 87 98 92 95 97 98 98 95 86 76
45222	QTALVELVK	18417	98	9	500.81	2	59.43	2620000	999.596	8.6		91 100 100 100 99 100 99 99 98
81253	QVLLVLKWPR	27400	86	10	626.402	2	84.55	7630	1250.79	2.3		50 79 100 99 97 96 91 94 90 71
44928	QVTKTYKM	3486	97	8	499.772	2	18.65	327000	997.527	2.8		89 99 100 99 98 99 100 99
55459	QVTKTYKMA	3501	94	9	535.289	2	18.7	1100000	1068.56	-0.4		79 95 99 99 99 99 97 88 94
57181	QVTKTYKMS	2894	89	9	543.286	2	17.48	210000	1084.56	-1.7		71 96 99 100 98 98 99 78 69
13512	RAAALAHKYH	4826	91	10	379.877	3	20.93	15000	1136.62	-9.1		71 79 94 96 97 96 95 96 94 91
14614	RALAKVL	15300	99	7	385.765	2	50.83	171500000	769.517	-2.8		99 100 100 100 100 100 99
71664	RAVNLLPFPR	32362	91	10	591.86	2	97.68	87700	1181.7	2.3		99 100 100 99 100 98 67 86 85 81
36615	RCPGLPH(+15.99)H(+15.99)	6079	91	8	474.729	2	23.79	154000	947.44	4.2	Oxidation (HW)	67 79 98 97 98 96 98 95
16196	REQVVR	3296	98	6	393.733	2	18.35	54600	785.451	-0.1		97 99 97 99 100 98
82105	RETSVSFNYR	3988	85	10	629.813	2	19.47	94300	1257.61	1.7		56 85 66 94 95 97 85 82 97 98
23328	RFELPW	5699	86	6	424.229	2	22.92	202000	846.439	5.2		81 89 90 88 83 84
41118	RFSLLSPR	11012	89	8	488.292	2	37.6	835000	974.566	4.1		97 94 92 95 98 69 77 97
12850	RGHLNR	5020	85	6	376.718	2	21.32	693000	751.42	2.5		90 76 74 80 93 97
32432	RGLRLRF	16704	89	7	459.295	2	54.64	1040000	916.572	3.5		97 75 89 85 92 90 95
32416	RGLRLVGF	16704	91	8	459.288	2	54.49	1930000	916.561	1.5		97 76 89 85 92 95 96 97
37901	RGVF	5168	88	4	478.28	1	21.42	17600000	477.27	6.7		88 81 92 94
37249	RGVFEEDT	2962	85	8	476.722	2	17.53	33600	951.43	-1.2		83 85 91 85 83 83 90 83
2828	RGVFR	3187	99	5	317.692	2	18.23	1470000	633.371	-1		99 99 99 100 99
67953	RHVLYELAR	22927	90	9	578.834	2	73.79	14800000	1155.65	2.5		78 68 83 97 93 99 99 99 97
33622	RLEEVRE	3307	89	7	465.753	2	18.3	87200	929.493	-1.2		95 93 97 99 75 68 95
73673	RLGGHLWKKT	23751	88	10	598.36	2	75.8	6870000	1194.7	5.9		98 100 97 94 98 100 89 71 69 71
19214	RLGPLTR	4599	90	7	406.76	2	20.54	75600	811.503	2.4		99 97 79 79 84 96 99
27367	RLHTVVR	3407	88	7	440.778	2	18.5	62000	879.54	1.2		94 92 91 84 84 86 90
77741	RLLWENGNLL	26769	89	10	614.345	2	82.69	4990000	1226.68	-1.1		75 88 90 90 96 83 80 94 100 99
6072	RPLMR	3236	91	5	336.702	2	18.25	39700	671.39	-1.6		99 89 80 90 96
3537	RPSWP	6750	86	5	321.674	2	25.38	313000	641.329	6.8		96 94 77 77 86
30323	RPVVCSPF	18430	85	8	452.739	2	60.06	21200000	903.464	0.1		79 77 79 65 86 99 98 97
2837	RRFR	3187	88	4	317.696	2	18.23	1900000	633.382	-6.8		90 87 91 86
41993	RRLRLLGP	16785	86	8	490.827	2	54.75	3310000	979.64	-1.2		96 86 73 50 87 99 99 99
47323	RRSAEYSF	11830	91	8	508.247	2	40.1	16620000	1014.49	-8.3		82 84 87 86 97 97 100 99
21948	RTKAVDF	12149	87	7	418.734	2	41.48	2100000	835.455	-2.7		91 94 82 60 87 99 99
90086	RTNVQALYVPR	19125	90	11	658.877	2	60.91	1810000	1315.74	2.3		57 71 97 100 94 97 98 97 98 93 94
22090	RVGMTKF	12820	93	7	419.735	2	43.7	5610000	837.453	1.9		92 92 86 97 97 95 92
73151	RVNEVTEFAK	29446	95	10	596.819	2	90.14	107000	1191.62	-0.9		94 100 95 99 95 94 98 97 96 86
15988	RVYLHP	4574	85	6	392.727	2	20.57	2141000	783.439	-0.7		67 77 75 95 98 98
67776	SAVSTVLTSKY	14807	94	11	578.317	2	49.74	4670000	1154.62	1.2		72 76 98 99 99 99 99 99 99 99 95
34067	SDPLLEKM	14233	91	8	466.744	2	48.05	177000	931.468	4.4		73 80 99 99 97 98 96 89
42881	SGAEKKYGF	4239	91	9	493.754	2	19.96	620000	985.487	6.2		97 95 100 100 97 76 71 88 96
21220	SGAQVRVL	7972	97	8	415.25	2	28.77	172000	828.482	5.2		98 97 100 99 98 96 98 95
25219	SGLVSRVF	17393	96	8	432.752	2	56.28	1170000	863.486	2.4		96 96 100 100 97 85 99 99
6512	SGNFRP	3891	95	6	339.175	2	19.32	74700	676.329	8.7		99 98 97 96 94 90
22496	SGTGGTSKF	5883	92	9	421.203	2	23.35	1050000	840.398	-7.4		96 95 99 96 72 86 91 98 98
24460	SGTGSSSKF	3455	87	9	429.2	2	18.6	214000	856.393	-8.7		95 90 99 97 90 70 69 90 87
29957	SGVHTVRF	5196	93	8	451.746	2	21.73	149000	901.477	1.3		95 93 99 100 92 83 86 95
22516	SGVLFAFT	7892	88	8	421.228	2	28.62	1250000	840.438	2.7		90 92 97 99 95 81 88 67
5723	SGYWR	5262	93	5	334.662	2	21.87	43000	667.308	2.9		97 96 94 93 89
14102	SGYWRP	8241	92	6	383.189	2	29.42	229000	764.361	4.1		98 96 95 92 89 83
11350	SHTFKL	7436	98	6	366.708	2	27.41	708000	731.397	5.8		95 96 99 99 99 99
7387	SLAQLR	5816	88	6	344.214	2	23.13	294000	686.408	8.8		97 98 90 79 86 82
60988	SLFAEVSKKT	12726	86	10	555.312	2	43.23	9310000	1108.61	-2.8		65 81 99 100 100 99 95 76 72 73
47684	SLHTFATLK	10207	85	9	509.288	2	35.23	750000	1016.57	-4.3		67 85 99 99 89 82 76 90 84
47658	SLHTLFGRS	10056	88	9	509.28	2	34.68	1230000	1016.54	5.6		69 91 100 100 100 98 86 68 86
9912	SLRTQL	6010	86	6	359.219	2	23.56	62800	716.418	6.8		83 89 82 83 85 99
13493	SLVNPKT	5037	85	7	379.722	2	21.34	29100	757.433	-4.2		60 75 96 90 97 92 86
10337	SPNFKE	3764	90	6	361.18	2	19.05	39300	720.344	2.3		85 88 91 95 90 95
25707	SPNFKEF	11473	87	7	434.714	2	38.58	2380000	867.413	1.7		96 96 98 91 57 82 90
27588	SSATTFLR	12636	89	8	441.741	2	42.08	46200000	881.461	7.7		98 99 99 99 92 62 93 69
14512	SSATTFR	3566	96	7	385.195	2	18.79	141000	768.377	-1.5		99 99 100 99 96 93 90
44394	SSATTFRLL	20736	97	9	498.283	2	67.26	9970000	994.545	7.3		98 99 100 100 98 96 88 98 98
27587	SSATTLRF	12479	88	8	441.74	2	42.05	34900000	881.461	4.9		98 99 100 100 90 75 73 73
40808	SSQFYLKT	3248	97	8	487.253	2	18.3	168000	972.492	0		97 96 96 98 98 100 100 99
29318	STVLTSKY	6829	92	8	449.752	2	25.69	733000	897.481	9.1		85 88 100 100 98 93 94 83
15619	SVAFKKT	3051	96	7	390.735	2	17.84	36600	779.454	1.7		90 93 99 99 99 97 97
2468	SVLSPK	3760	98	6	315.696	2	19.05	20500	629.375	2.8		98 99 99 99 98 98
78720	SVTVQETKEGR	2948	95	11	617.325	2	17.5	56400	1232.64	0		93 96 100 100 99 99 93 91 98 90 88
44203	TDAFGKVKE	3680	90	9	497.764	2	18.95	116000	993.513	1.1		86 91 100 98 82 86 86 93 92
41977	TDPLLFKF	27247	95	8	490.78	2	84.21	198000	979.538	7.5		88 91 98 99 99 98 98 95
71613	TDQ(+.98)TKQNEAF	4374	85	10	591.765	2	20.21	1290000	1181.52	-3.1	Deamidation (NQ)	63 76 99 99 83 60 74 98 99 98
50928	TDTEDKWF	4485	91	8	521.229	2	20.41	1490000	1040.45	-0.7		99 100 100 99 83 67 85 99
25854	TEAPLNPK	4473	94	8	435.244	2	20.32	141000	868.465	9.5		100 100 100 93 96 92 89 87
5982	TFPAVH	5420	92	6	336.179	2	22.29	199000	670.344	-0.1		79 92 98 95 95 93
23935	TGFPTTKT	5185	94	8	426.727	2	21.72	46200	851.439	1		88 90 99 96 97 97 98 87
31778	TGFRATN(+.98)F	12190	89	8	457.724	2	41.54	433000	913.429	4.5	Deamidation (NQ)	94 91 94 60 87 94 99 99
94228	TGKAEVVFLLLR	29683	86	12	673.408	2	90.74	31100	1344.81	-8.8		49 37 85 99 99 97 98 95 99 99 98 82
33895	TGLN(+.98)LHEF	20788	98	8	466.233	2	67.61	1180000	930.445	8.2	Deamidation (NQ)	99 99 100 99 99 97 98 92
24983	TGLSQLML	5220	85	8	431.74	2	21.76	244000	861.463	2.4		94 92 99 78 59 72 96 96
29062	TGLVLRHT	4986	88	8	448.772	2	21.29	33200	895.524	5.1		91 93 100 98 94 72 86 71
29810	TGSFSQKF	8026	93	8	451.226	2	29.27	60840000	900.434	4.3		95 96 100 95 89 87 96 88
29816	TGSFVLMF	7726	89	8	451.229	2	27.73	30900000	900.442	1.5		93 95 99 92 79 83 88 83
23119	TGSLAKRL	3740	94	8	423.263	2	19	114000	844.513	-1.6		98 98 100 100 97 89 79 94
31380	THPEVETV	4229	85	8	456.223	2	18.77	1040000	910.44	-9.8		69 87 88 96 69 88 94 91
19909	TLKTQVQ	3549	93	7	409.246	2	18.72	73000	816.471	8.9		99 99 85 82 90 99 96
69697	TLVVALPLQSK	24537	92	11	584.871	2	73.61	21660000	1167.72	5		85 92 100 100 99 99 91 94 90 89 82
66044	TMMSEEKCW	19607	90	9	572.726	2	63.25	1650000	1143.44	-1.9		92 90 96 95 98 97 86 85 77
80880	TN(+.98)TLGFVDLLR	28505	92	11	625.346	2	87.61	74200	1248.67	5.3	Deamidation (NQ)	82 63 93 99 96 97 96 95 96 99 95
6076	TPLVSR	4222	85	6	336.706	2	19.91	43000	671.397	0.9		98 98 98 88 68 62
56328	TSALGELFSR	20067	94	10	540.793	2	64.99	216000	1079.56	8.9		94 96 100 98 90 98 97 93 92 83
43331	TTTNALLVR	27896	89	9	494.789	2	85.95	105000	987.571	-7.9		40 94 92 98 99 98 97 96 85
19132	TVLTSKY	6150	93	7	406.235	2	24.02	650000	810.449	8.1		90 97 98 97 95 89 90
39898	TVLTSKYR	3889	95	8	484.283	2	19.32	149000	966.55	1.5		96 97 100 98 94 92 95 89
19394	TVVTRHT	9808	88	7	407.236	2	33.84	196000	812.45	8.1		93 98 94 86 75 78 93
10895	TYKMAD	3633	96	6	364.668	2	18.84	9990	727.321	2.1		96 97 97 96 98 97
106248	TYNVSNLFEDLK	26518	92	12	721.865	2	82.54	302000	1441.71	4.4		72 73 99 100 97 93 96 94 99 97 98 86
10254	VAAALAHKYH	3472	88	10	360.87	3	18.62	233400	1079.59	0.9		54 79 82 95 97 97 96 98 97 88
10057	VAEKWS	4332	90	6	360.19	2	20.11	47300	718.365	1.2		95 96 98 91 81 82
65464	VALALLGAGRAK	24021	90	12	570.365	2	73.88	11060000	1138.72	-3.6		67 73 100 100 100 99 89 92 86 93 94 91
13273	VAVGVLKA	10701	86	8	378.754	2	36.65	6910	755.49	3.7		92 95 93 82 95 95 75 67
47678	VDNASVATLK	31806	87	10	509.287	2	95.86	1450000	1016.55	8.3		65 68 96 99 91 88 88 93 94 95
16998	VEAPHLK	15522	89	7	397.229	2	52.27	31100	792.449	-8		62 93 95 94 96 96 91
8599	VEKKVV	4152	86	6	351.231	2	19.73	15900	700.448	0.3		69 92 93 82 84 96
8600	VEVKKV	4174	91	6	351.233	2	19.74	48100	700.448	4.7		90 97 96 86 83 95
55777	VFAVVLCLGR	20960	94	10	538.813	2	68.16	229000	1075.62	-8.3		96 98 100 99 98 98 96 98 83 82
51512	VFYKGANFV	4464	91	9	522.774	2	20.34	292000	1043.54	-10		90 95 93 96 82 83 85 99 97
12214	VGAASKTL	3920	98	8	373.724	2	19.3	42100	745.433	-0.9		98 98 100 100 98 97 98 96
30962	VGAKSQATF	4891	90	9	454.749	2	21.04	75400	907.476	7.1		97 90 97 81 85 71 91 98 97
14605	VGALAKVL	15934	98	8	385.761	2	50.87	26840000	769.506	1.6		98 97 100 99 99 100 99 98
38349	VGAN(+.98)LTHVF	22156	96	9	479.758	2	72.3	778000	957.492	9.4	Deamidation (NQ)	98 97 100 99 98 95 92 96 95
28202	VGGRRLEV	4883	86	8	443.267	2	21.08	1050000	884.519	1		97 91 94 69 57 89 99 93
56239	VGKVVDPTHK	2924	98	10	540.312	2	17.5	55500	1078.61	-4.2		95 96 100 100 100 100 94 97 99 99
27346	VGLN(+.98)TTKF	14295	95	8	440.746	2	48.26	124000	879.47	7.3	Deamidation (NQ)	96 94 97 95 95 96 98 92
23701	VGN(+.98)KTLAF	12905	94	8	425.737	2	43.79	441000	849.46	0.8	Deamidation (NQ)	97 90 90 90 90 98 100 99
42444	VGPLECLPR	4268	89	9	492.268	2	19.97	72100	982.527	-5.4		96 95 96 92 92 77 70 90 94
22369	VGSAVRH(+15.99)V	5647	85	8	420.737	2	22.77	221000	839.461	-2.1	Oxidation (HW)	97 97 99 97 89 41 69 93
25089	VGTFHGFV	3899	87	8	432.224	2	19.32	78200	862.434	0.2		96 94 98 95 89 57 86 84
43661	VGTQFLKVV	19309	86	9	495.798	2	62.5	227000	989.591	-9.6		95 94 98 93 95 93 50 70 87
45394	VGTTLRHAF	6213	91	9	501.281	2	24.15	83600	1000.55	1.3		97 97 99 97 96 88 63 92 93
24216	VGVCTTKF	9933	95	8	427.729	2	29.44	355480000	853.437	7.3		98 97 99 93 82 97 99 99
50507	VGVDGSVYKL	17901	91	10	518.792	2	58.11	487000	1035.56	8.6		95 92 99 99 67 82 91 96 94 94
24225	VGVGGRYF	11793	89	8	427.731	2	42.77	51000000	853.445	3.7		98 97 100 97 66 73 90 94
24225	VGVGRGYF	11963	86	8	427.731	2	42.77	12800000	853.445	3.7		98 97 99 96 78 68 77 79
50507	VGVN(+.98)GSVYKL	17907	94	10	518.792	2	58.11	487000	1035.56	8.6	Deamidation (NQ)	95 93 99 99 83 91 93 97 95 94
42435	VHLTDAEKA	3744	86	9	492.263	2	19.05	53900	982.508	2.5		97 98 100 94 80 82 99 70 60
14613	VKALAGVL	15300	90	8	385.764	2	50.84	163600000	769.506	9		86 88 93 94 95 82 95 90
31839	VKARTLQV	6432	85	8	457.796	2	24.28	12500000	913.571	7.1		76 70 76 75 91 99 96 96
26181	VLNQELR	5574	95	7	436.257	2	22.55	91900	870.492	8.9		98 99 95 93 99 97 89
72716	VLSGEDKSNLK	3310	90	11	595.325	2	18.37	107000	1188.63	0		98 99 99 77 95 94 90 65 80 95 98
9227	VLTSKY	4531	98	6	355.708	2	20.46	2470000	709.401	-0.5		98 99 99 99 95 98
25545	VLTSKYR	3247	98	7	433.757	2	18.28	627000	865.502	-2		99 100 100 99 98 97 96
927	VLVQR	4355	94	5	307.705	2	20.15	249000	613.391	7.1		91 99 98 92 90
29664	VN(+.98)LLNAKQ	7726	95	8	450.764	2	28.08	3330000	899.508	5.3	Deamidation (NQ)	97 99 100 99 95 97 96 82
29881	VN(+.98)LLNART	8900	95	8	451.258	2	31.22	40500	900.503	-1.4	Deamidation (NQ)	95 98 100 97 94 95 95 88
7601	VN(+.98)TVTR	3775	87	6	345.695	2	19.08	46100	689.371	6.1	Deamidation (NQ)	96 94 87 79 83 80
23353	VQKVDKM	3237	85	7	424.24	2	18.25	23100	846.463	3.1		85 79 85 82 84 90 90
14605	VQLAKVL	16178	94	7	385.761	2	50.87	12700000	769.506	1.6		86 85 97 96 99 97 97
18691	VQMMTAK	4575	96	7	404.707	2	20.51	28900	807.398	0		95 96 99 98 97 97 94
17562	VRLAQVL	29673	86	7	399.764	2	90.82	23400	797.512	1.4		79 71 98 97 83 89 90
42582	VRYNGKTF	10960	87	8	492.763	2	37.47	172000	983.519	-8		94 92 93 80 74 88 92 88
78253	VSEQFTAFFGV	14394	85	11	616.298	2	47	2010000	1230.59	-9.3		91 96 99 92 97 96 95 93 91 38 46
78185	VSEQFTAFTTT	18117	90	11	616.295	2	58.61	163000	1230.58	-0.8		80 67 88 91 97 96 95 93 96 97 90
76351	VSEQFTAMFR	22051	97	10	608.3	2	71.94	529000	1214.58	8.6		98 99 100 96 99 98 96 98 98 88
53282	VSFELFASR	24425	93	9	528.278	2	77.77	56900	1054.54	-3.1		95 97 96 98 96 94 93 95 77
98994	VSFLSALEEYKT	28510	91	12	693.864	2	87.62	138000	1385.71	3.3		79 67 87 98 97 95 96 98 99 96 96 85
68520	VSFYLVYNR	27581	86	9	580.805	2	85.06	257000	1159.6	-5.8		61 67 95 98 98 93 92 94 79
78258	VSQ(+.98)QFTAFFGV	15154	90	11	616.298	2	49.05	47210000	1230.59	-9.1	Deamidation (NQ)	96 99 100 98 99 97 95 93 93 46 79
44822	VSTVLTSKY	10221	95	9	499.283	2	35.29	428000	996.549	2.9		96 98 98 97 98 97 96 96 86
105321	VSTVQETKEKVW	3989	88	12	717.383	2	19.47	62700	1432.76	-3.6		95 99 100 100 98 99 95 94 98 52 56 75
25931	VTKTYKM	3217	99	7	435.74	2	18.25	168000	869.468	-1.9		98 99 100 100 99 99 98
53397	VTKTYKMAD	3281	98	9	528.777	2	18.37	5080000	1055.53	6.6		98 99 100 100 100 99 98 98 95
38179	VTKTYKSM	2901	93	8	479.256	2	17.46	73000	956.5	-3.2		98 99 100 100 100 99 82 74
55577	VTKTYKSMD	2909	98	9	536.771	2	17.48	507000	1071.53	0.2		97 99 100 100 100 98 94 97 99
2216	VTKTYKW(+15.99)	3263	92	7	314.509	3	18.3	104000	940.502	4.9	Oxidation (HW)	93 95 96 93 90 92 90
73353	VTLPVPLTLLK	28958	91	11	597.402	2	88.93	2650000	1192.78	9		92 95 99 98 98 80 89 81 93 94 86
45018	W(+15.99)FYYAHP	6929	95	7	500.222	2	25.56	423000	998.429	1.3	Oxidation (HW)	92 97 97 94 94 95 97
36628	W(+15.99)PLLEQF	7003	92	7	474.743	2	26.18	91600	947.475	-3.4	Oxidation (HW)	82 95 98 97 98 90 83
22709	W(+15.99)QLSFF	15826	90	6	422.201	2	52.85	890000	842.396	-10	Oxidation (HW)	82 88 92 90 94 95
65223	WALANAAGHLD	12372	85	11	569.784	2	42.18	1150000	1137.56	-3.7		83 85 98 98 93 95 94 82 85 72 55
17056	WAPAHAAA	2927	95	8	397.705	2	17.48	69400	793.387	9.7		99 99 92 89 94 96 99 98
67677	WDDYDEPTD	8745	88	9	578.206	2	30.85	1220000	1154.4	-5.2		74 84 88 87 95 99 92 92 86
78290	WEKFTAFAMT	18683	91	10	616.299	2	61.16	2180000	1230.57	8.1		82 85 91 96 95 95 95 97 96 85
78173	WEKFTAFW(+15.99)T	16863	88	9	616.295	2	53.71	1068000	1230.57	3.6	Oxidation (HW)	95 98 95 96 94 89 77 82 65
78253	WEQFTAFFR	13775	86	9	616.298	2	47	2010000	1230.58	-1.2		75 83 79 96 96 93 92 94 71
105164	WFEVVSDEEHR	24334	85	11	716.831	2	77.49	146000	1431.64	4.2		92 93 100 99 96 92 88 92 77 52 57
73880	WFGCVWDER	24931	91	9	599.267	2	78.3	408000	1196.51	9.6		93 94 92 93 91 93 93 99 79
40354	WKSSVAHR	3215	85	8	485.768	2	18.2	78200	969.514	7.7		90 92 62 60 90 92 98 97
3552	WLKVP	6323	97	5	321.704	2	24.44	325000	641.39	4.5		98 99 95 97 98
55455	WLPQKHNF	4771	97	8	535.282	2	20.87	278000	1068.55	-0.6		98 99 97 93 97 97 99 99
73556	WN(+.98)GWDFLEK	32026	85	9	598.278	2	97.12	52200	1194.53	6.4	Deamidation (NQ)	74 73 57 97 95 94 96 98 85
63513	WQHFKGLVL	14521	88	9	564.32	2	49.21	1630000	1126.63	-3.4		79 79 98 93 86 72 91 99 99
22937	WQNKRL	20801	85	6	422.742	2	67.65	29600	843.471	-2.2		92 90 88 84 69 85
55983	WTVQETKW	3502	96	8	539.274	2	18.64	58600	1076.53	4.5		99 100 98 92 99 95 92 95
66067	WVGH(+15.99)GGLPH(+15.99)H(+15.99)	6632	85	10	572.766	2	25.43	742000	1143.52	-2.3	Oxidation (HW)	52 57 82 92 90 98 99 98 92 88
107704	YFLLLETSTQSR	26018	85	12	729.387	2	80.95	211000	1456.76	2.8		75 77 100 99 98 98 94 93 96 91 59 40
6916	YGPMKS	3641	87	6	341.666	2	18.87	29200	681.316	1.5		98 96 93 90 71 75
22197	YGSHTFK	7470	99	7	420.207	2	27.4	258000	838.397	3.4		98 98 100 100 99 99 99
37282	YGSHTFKL	7792	99	8	476.75	2	27.41	1095300000	951.481	3.8		99 99 100 100 100 100 100 100
37256	YGSHTFQL	8223	91	8	476.733	2	29.44	2470000	951.445	6.6		95 83 82 81 97 97 97 99
41938	YGTKVEHF	4748	97	8	490.745	2	20.87	923000	979.476	-1.3		97 97 98 97 95 99 100 99
29124	YGTYSHAV	6714	90	8	449.212	2	25.34	104000	896.403	8.5		97 96 99 94 89 80 86 79
24225	YGVTKTSV	12664	86	8	427.731	2	42.77	38400000	853.455	-8		94 89 92 87 88 81 77 87
41487	YKKLALKN	3351	97	8	489.315	2	18.45	77400	976.607	8.8		96 98 100 100 97 97 99 95
50979	YLTASAFLR	24733	85	9	521.293	2	77.51	2660000	1040.57	6.8		96 98 98 96 92 83 61 79 67
50973	YLTASALFR	22716	97	9	521.293	2	72.56	110400000	1040.57	6.4		99 100 100 99 97 96 97 98 95
50979	YLTASLAFR	24279	85	9	521.293	2	77.51	2660000	1040.57	6.8		97 99 100 93 71 75 69 89 77
51044	YLTAVRYR	22501	86	8	521.297	2	72.52	12800000	1040.58	1.9		98 99 100 99 80 74 71 73
65520	YLTSESENVV	4435	86	10	570.779	2	20.33	325000	1139.53	8.3		97 99 99 92 96 85 91 81 67 57
33326	YLYKNAR	13851	87	7	464.255	2	46.47	10900000	926.497	-1.9		99 99 96 71 65 88 90
2929	YMKFHVK	9268	91	7	318.172	3	32.5	3000000	951.5	-7.3		89 93 98 93 90 90 85
28277	YN(+.98)SKVKF	2940	85	7	443.735	2	17.57	669000	885.46	-5.1	Deamidation (NQ)	93 85 79 79 87 88 86
35735	YRMVFVK	15319	90	7	471.761	2	51.32	652000	941.516	-8.4		85 85 89 93 94 96 93
78196	YSEQFTVW(+15.99)R	13775	86	9	616.295	2	47.59	1260000	1230.57	7.7	Oxidation (HW)	90 96 99 94 96 90 74 85 50
78290	YSEQFVRTTT	19881	85	10	616.299	2	61.16	2180000	1230.59	-3.2		86 94 98 90 89 65 56 93 97 83
38192	YTKTYKGP	2901	90	8	479.26	2	17.48	938000	956.497	9.2		98 99 100 99 97 95 68 69
31395	YTTQAQTV	5834	90	8	456.226	2	23.16	140000	910.44	-1.6		79 90 91 81 84 97 100 98
