# Supplementary material for: Cardio- and reno-protective effects of dipeptidyl peptidase III in diabetic mice
Source: J Biol Chem. 2021 May 8;296:100761. doi: 10.1016/j.jbc.2021.100761 (PMC8167299; doi:10.1016/j.jbc.2021.100761)
Supplement: Supplemental Data 2 [file mmc8.xlsx]

## Sheet: dbdb-PBS
Feature	Peptide	Scan	ALC (%)	length	m/z	z	RT	Area	Mass	ppm	PTM	local confidence (%)
5739	AACGLLPK	11493	92	8	386.723	2	39.41	297000	771.431	1.2		95 97 90 76 94 98 97 93
11891	AALAHKYH	3383	85	8	455.748	2	21.48	177000	909.482	-1.4		77 69 76 95 95 94 94 85
12733	AEFVEVTK	13518	97	8	461.748	2	43.21	11100000	921.481	0.6		97 100 100 100 100 97 97 90
19290	AGAKLFQDF	29557	85	9	498.762	2	74.22	1040000	995.508	2		83 82 97 74 79 70 90 98 95
9125	AGAKSYKM	3918	97	8	428.223	2	22.78	144000	854.432	-0.7		92 90 99 99 99 99 100 99
7415	AGAYVHVV	13816	91	8	408.224	2	43.38	11300000	814.434	0.5		82 90 99 94 91 90 91 90
7133	AGVQHLAL	16160	91	8	404.737	2	48.17	9150000	807.46	-0.7		82 77 97 95 88 95 100 99
7786	AKLLALVP	32297	94	8	412.784	2	78.71	326000	823.553	0.1		93 97 100 100 99 98 90 79
4937	ALELFR	24690	95	6	374.722	2	65.92	421000	747.428	2.2		94 98 99 97 95 89
35467	ASVNTN(+.98)H(+15.99)SFSL	38644	88	11	597.279	2	89.51	295000	1192.54	5.8	Deamidation (NQ); Oxidation (HW)	93 97 99 92 92 89 62 51 95 99 99
32169	ASVSTVLTSKY	20936	96	11	578.317	2	57.74	220000000	1154.62	1.8		81 94 99 99 99 98 99 99 99 99 93
5936	ATAKPQY	4327	96	7	389.708	2	24.03	146000	777.402	-1.8		97 99 99 98 96 88 96
7522	ATEEQLK	3911	96	7	409.716	2	22.81	84900	817.418	-1.2		97 99 100 99 91 98 91
3573	ATLTFR	17688	95	6	354.706	2	50.97	4970000	707.397	1		97 97 94 90 96 97
7639	ATTFRLL	27406	96	7	411.248	2	70.71	1290000	820.481	1.6		98 99 95 94 90 98 99
10710	AVAAKWEL	27419	88	8	444.254	2	70.66	2110000	886.491	2.1		62 71 98 91 91 96 100 99
2867	AWSVAR	9036	91	6	345.19	2	34.49	1900000	688.366	0.2		90 94 99 86 86 94
11751	DGFLQSLK	29272	97	8	454.248	2	73.82	1520000	906.481	1.7		97 98 100 100 96 97 99 95
16869	DLGEEHFK	8472	96	8	487.733	2	33.25	3950000	973.451	0.2		92 95 99 100 99 97 97 94
46117	DLGEQHFKGLVL	30760	90	12	678.371	2	76.05	17900000	1354.72	3		77 84 59 91 87 99 99 98 90 98 100 99
10633	DN(+.98)SPDLPK	10245	98	8	443.711	2	36.93	3570000	885.408	-0.3	Deamidation (NQ)	99 100 99 98 98 98 99 98
19417	DPALVELLK	39557	89	9	499.3	2	91.29	2610000	996.586	-0.1		61 52 99 100 100 100 99 99 98
49255	DSKYMVVAFTQL	35161	94	12	701.359	2	83.56	495000	1400.7	2		85 93 98 100 100 98 89 88 97 97 94 95
25491	DVN(+.98)ELASKLS	30440	89	10	538.78	2	75.67	345000	1075.54	4.6	Deamidation (NQ)	49 79 99 100 100 100 99 99 91 82
15507	DVQ(+.98)LLKLE	33178	88	8	479.778	2	80.14	42600	957.538	2.9	Deamidation (NQ)	62 82 99 99 98 85 88 90
17921	EAFSLFDR	31274	93	8	492.744	2	77.08	486000	983.471	1.5		97 97 98 97 97 90 95 77
34130	EAHKSELAHR	3011	93	10	589.308	2	19.91	386000	1176.6	1.2		89 86 94 100 95 98 95 94 94 87
11054	EAHKSELAHRY	3483	85	11	447.561	3	21.72	1940000	1339.66	-1.4		94 90 99 99 97 99 97 88 65 60 57
51685	EAYENFVAFVDK	31953	90	12	716.345	2	78.12	407000	1430.67	2.7		82 83 99 100 90 93 96 94 96 94 90 65
42706	EDTPASTFRNR	13087	94	11	647.315	2	42.37	591000	1292.61	3.6		96 92 99 99 97 94 89 82 93 96 98
7305	EEKPAPAA	3624	90	8	406.711	2	22.05	89400000	811.408	-1.1		94 95 83 69 93 96 98 98
9523	EFLN(+.98)VLK	30215	95	7	432.248	2	75.3	119000	862.48	2	Deamidation (NQ)	90 91 98 96 97 98 98
14697	EGRLTLFL	33585	91	8	474.78	2	80.88	1340000	947.544	1.6		99 91 71 84 86 97 100 99
19569	ELASSQH(+15.99)DP	10239	86	9	500.219	2	36.9	112000	998.431	-6.7	Oxidation (HW)	86 89 91 94 93 75 76 95 79
41530	ELEGELEAEQK	14680	96	11	637.81	2	45.4	256000	1273.6	1.8		93 90 99 93 99 98 99 96 99 96 94
5765	ELLAEAK	7811	88	7	387.224	2	31.84	347000	772.433	0		77 66 95 94 98 92 96
21065	EN(+.98)FLLEHL	34611	96	8	508.26	2	82.62	273000	1014.5	3.3	Deamidation (NQ)	99 97 100 99 98 97 90 91
21219	EN(+.98)LLLHMF	36547	93	8	509.26	2	85.89	122000	1016.5	4.2	Deamidation (NQ)	89 79 95 99 98 96 97 93
12221	EN(+.98)VLRLGL	31420	92	8	457.77	2	77.22	37900	913.523	2.8	Deamidation (NQ)	92 88 90 90 85 95 98 98
17557	ESPLLFKF	34777	96	8	490.778	2	82.96	313000	979.538	4		94 86 98 99 99 98 99 95
39594	EVDN(+.98)LELTLAK	34584	89	11	623.334	2	82.64	646000	1244.65	3.4	Deamidation (NQ)	88 82 99 98 95 97 95 93 92 71 75
23920	EVSGFFDNH	34340	94	9	526.229	2	82.23	870000	1050.44	2.9		91 85 97 94 97 98 98 96 92
19488	EVTDYLMK	33696	93	8	499.747	2	80.96	3748000	997.479	0.2		82 84 99 95 95 98 99 97
10564	FANYLEK	13106	91	7	442.73	2	42.44	38900	883.444	1.8		92 96 91 90 95 96 80
7891	FFN(+.98)NHF	25641	87	6	413.68	2	67.54	371000	825.345	1.7	Deamidation (NQ)	97 98 91 84 69 86
22278	FFQLNSQF	17784	90	8	515.752	2	51.16	1730000	1029.49	-1.6		74 74 97 97 91 95 94 98
12481	FGARLLEL	32038	88	8	459.774	2	78.33	114000	917.533	0.8		96 86 83 56 94 95 99 99
17862	FGEAVWFK	31274	95	8	492.254	2	77.1	856000	982.491	2.1		94 93 100 93 93 95 97 95
39865	FKN(+.98)LGEEHFK	9273	98	10	625.315	2	34.81	1320000	1248.61	0.7	Deamidation (NQ)	98 99 100 100 87 98 100 100 100 99
3441	FLGRLV	21319	92	6	352.727	2	59.06	2650000	703.438	0.7		98 98 83 84 97 96
29012	FLYPKLQLT	19264	86	9	561.837	2	53.7	3760000	1121.65	9.3		94 97 100 99 90 75 65 90 72
4942	FLYPKSRLV	19211	89	9	374.894	3	53.67	3040000	1121.66	1.2		93 96 99 99 97 79 65 86 90
43402	FQSMTDYGRSL	27751	93	11	652.796	2	71.3	96100000	1303.59	-7.6		80 82 100 98 97 99 99 92 95 90 90
12152	FSQYLQK	28204	98	7	457.243	2	71.99	189000	912.471	1.4		98 99 98 99 100 99 98
25494	FSSPLGKDLL	31981	90	10	538.804	2	78.22	986000	1075.59	1.9		94 97 99 97 97 82 63 79 96 99
5939	FVLFPR	32517	89	6	389.735	2	79.07	65300	777.454	2.9		97 97 95 86 76 83
56278	FYAPELLYYANK	33411	94	12	746.381	2	81.33	4340000	1490.74	2.8		80 82 100 97 99 99 99 98 98 98 90 88
6238	GCVLHEK	6298	87	7	393.202	2	28.71	129000	784.39	-0.3		50 75 99 100 99 98 90
14537	GLFPSLVGR	28300	89	9	473.281	2	72.15	393000	944.544	2.8		46 90 99 98 98 98 91 90 96
22497	GPPSFPMAET	28736	86	10	517.233	2	72.92	2110000	1032.46	-7.4		59 82 99 98 98 91 92 79 92 69
6387	GSHTFKL	11297	93	7	395.216	2	39.12	17800000	788.418	0.2		68 92 99 99 99 100 99
22159	GVQ(+.98)LDNLLR	29062	89	9	514.79	2	73.38	691000	1027.57	0.1	Deamidation (NQ)	51 74 100 99 95 96 96 99 96
23333	H(+15.99)KRTLFLL	41035	86	8	522.317	2	93.87	695000	1042.63	-8	Oxidation (HW)	51 62 90 93 97 99 100 99
7369	HFKGLVL	18490	93	7	407.253	2	52.48	24200000	812.491	0.8		97 97 89 76 98 99 99
6998	HFLYPK	8892	90	6	402.724	2	33.81	394000	803.433	1		82 72 93 99 97 97
40563	HFLYPKSRLV	14861	88	10	630.368	2	45.83	53520000	1258.72	2.3		99 100 100 100 73 79 78 73 95 88
43458	HLVDEPQNLLK	18794	99	11	653.363	2	52.98	18200000	1304.71	2.4		100 100 100 100 100 98 96 99 100 100 99
44035	HN(+.98)PHYFSPLGF	30976	87	11	658.81	2	76.55	969000	1315.6	4.6	Deamidation (NQ)	75 74 66 75 86 94 99 96 99 98 98
27043	IAFSQYLQK	28146	97	9	549.305	2	72.01	339000000	1096.59	3.2		99 99 99 98 94 99 99 97 97
39991	KEFGQSLEDAK	8094	90	11	626.315	2	32.36	669000	1250.61	1.2		99 99 97 86 79 70 93 98 99 92 86
18392	KEPLLKEM	29975	94	8	494.282	2	74.89	1470000	986.547	2.7		78 84 98 100 100 95 99 98
11503	KGARVLLF	17643	92	8	452.293	2	50.85	3590000	902.57	1.6		99 86 82 80 90 98 100 99
12737	KLGDLMVF	35057	85	8	461.759	2	83.35	633000	921.499	3.6		75 79 55 86 91 94 100 99
11261	KLPLPALF	35508	92	8	449.793	2	84.05	1760000	897.569	2.3		85 90 87 94 90 95 100 99
14617	KNN(+.98)LSHSF	28163	85	8	474.228	2	71.99	1770000	946.451	-9.4	Deamidation (NQ)	77 75 94 94 79 75 89 97
10661	KQALKVSL	11182	97	8	443.79	2	38.82	2440000	885.565	0.9		97 93 97 99 96 97 100 99
19890	KQKLLLLF	30013	85	8	501.841	2	75.02	6660000	1001.66	4.1		92 61 66 76 88 99 100 98
6608	KQLFGGF	28448	89	7	398.723	2	72.46	1670000	795.428	3.6		82 71 82 95 96 98 98
10431	KQLGLLLP	28238	92	8	441.296	2	72.17	7060000	880.574	2.5		74 78 97 94 97 99 100 98
29576	KQTALVELVK	15322	98	10	564.855	2	46.65	584000	1127.69	3.3		99 99 98 97 98 97 100 100 100 98
9870	KSMYLKT	5635	97	7	435.741	2	27.26	90500	869.468	-1.5		94 96 100 100 100 98 97
18537	KSWPEPVF	30358	91	8	495.259	2	75.52	477000	988.502	2.1		76 82 94 88 99 96 97 95
1207	KVKDF	3861	88	5	318.689	2	22.65	15700	635.364	-1.3		98 95 81 83 82
8670	KVMLQLL	30589	93	7	422.771	2	75.96	727000	843.525	2.1		87 86 92 95 92 100 99
12272	KVVDTQLL	12439	88	8	458.277	2	41.31	1190000	914.544	-5.3		86 88 85 84 85 83 95 95
23169	KYLYEAVR	10922	94	8	521.291	2	38.19	139000	1040.57	2.1		99 100 98 95 98 90 92 84
44181	LAFSQYLDFDT	28305	89	11	660.312	2	72.19	3140000	1318.61	1.4		98 99 100 100 98 99 99 65 71 85 65
29261	LAFSQYLKR	30551	97	9	563.32	2	75.83	350000	1124.63	-7.5		99 99 100 99 94 98 99 99 97
26980	LAFSQYLVR	25755	95	9	548.813	2	67.99	77700000	1095.61	2.8		99 99 100 100 98 99 97 90 81
41724	LALN(+.98)LELATYR	33838	95	11	639.361	2	81.23	165000	1276.7	2.9	Deamidation (NQ)	97 98 100 99 99 99 98 95 93 92 82
8005	LAMPFLH	32626	86	7	414.727	2	79.23	43900	827.436	3.5		76 82 85 90 93 93 85
41146	LASVSTVLTQHL	28517	88	12	634.862	2	72.6	53700000	1267.71	-3.9		97 98 100 100 99 95 95 97 94 44 48 92
21925	LAWEQH(+15.99)LL	17551	86	8	513.276	2	50.66	252000	1024.53	2.5	Oxidation (HW)	91 94 94 98 85 71 86 68
44496	LAYLTSESSRPT	16907	93	12	662.843	2	49.44	304000000	1323.67	2.7		99 99 100 100 100 94 98 93 95 90 75 73
1423	LDLQR	9373	95	5	322.69	2	35.16	162000	643.365	0.1		98 98 98 90 90
11866	LEDLKTQLKNY	17587	97	11	455.586	3	50.77	778000	1363.73	1.6		95 100 97 99 97 99 98 99 98 97 90
24100	LELDKPLLL	34238	98	9	527.333	2	82.02	790000	1052.65	2.3		94 98 99 99 99 96 99 100 100
1561	LETMR	4499	95	5	325.17	2	24.59	451000	648.327	-0.3		97 99 95 94 91
38672	LFGVTTLDLVR	34625	93	11	617.365	2	82.64	253000	1232.71	2.3		99 99 99 98 98 95 90 83 93 92 82
2045	LFTFH	23772	91	5	332.677	2	64.23	46800	663.338	2.4		93 88 89 94 92
14456	LFVAKH(+15.99)TL	14175	94	8	472.781	2	44.11	80000000	943.549	-1.4	Oxidation (HW)	87 86 93 94 97 99 100 100
8465	LGATVHEL	13339	97	8	420.235	2	42.67	15000000	838.455	1.6		99 97 100 97 96 93 100 99
39213	LGEQHFKGLVL	26158	95	11	620.858	2	68.27	582000000	1239.7	2.6		95 79 99 93 99 100 97 86 98 100 99
40720	LGEQHFKYKL	26152	94	10	631.849	2	68.28	7410000	1261.68	0.7		97 96 100 98 99 100 97 76 82 99
14927	LGGLFAFKV	34322	87	9	476.287	2	82.13	239000	950.559	1.1		93 79 61 84 88 92 95 97 97
26768	LGKVVDPTHK	4309	94	10	547.322	2	24.02	2571000	1092.63	-0.2		96 93 97 100 100 99 84 91 94 88
25217	LGLENLHYL	31364	98	9	536.297	2	77.15	681000	1070.58	2.4		98 96 100 100 98 99 99 100 99
23168	LGTELFSKF	32566	97	9	521.287	2	79.13	113000	1040.55	4.1		97 96 100 100 100 98 97 99 96
10462	LGTKFLGF	31901	98	8	441.758	2	78.1	1050000	881.501	-0.5		98 96 97 97 99 99 99 99
11543	LGVKLLDF	34252	98	8	452.779	2	82.03	458000	903.543	0.9		99 97 99 98 98 98 100 99
5408	LHMLHL	23878	95	6	382.217	2	64.43	155000	762.421	-1.3		95 96 97 97 93 96
6572	LLAPPER	9004	85	7	398.24	2	34.25	751000	794.465	0.2		99 99 99 97 46 80 78
54082	LLFEEHTQSPLF	33243	94	12	730.878	2	80.36	2160000	1459.73	5.1		95 95 95 95 97 91 87 88 99 99 99 98
55693	LLFQ(+.98)EHHNSPLF	32777	86	12	741.866	2	79.52	810000	1481.73	-8.7	Deamidation (NQ)	98 99 99 99 99 93 34 37 85 97 97 93
38248	LLWENGNLLR	32687	92	10	614.348	2	79.42	2570000	1226.68	4.1		99 99 100 100 94 82 85 95 92 79
7954	LNGNEKH(+15.99)	36028	87	7	414.206	2	85.09	2460000	826.393	5.6	Oxidation (HW)	92 85 69 93 99 89 82
14174	LNGNELKH(+15.99)	39872	85	8	470.748	2	91.82	1490000	939.477	3.4	Oxidation (HW)	85 78 82 85 95 82 90 84
26974	LNGNERLKH(+15.99)	34146	88	9	548.799	2	81.58	83000000	1095.58	4.7	Oxidation (HW)	94 94 99 97 100 78 85 79 69
10981	LNLMPGTF	30552	85	8	446.731	2	75.92	1680000	891.452	-6.7		96 97 88 60 75 72 97 94
8079	LQDLVDK	9994	94	7	415.734	2	36.5	127000	829.455	-0.9		94 93 97 98 96 95 90
43303	LSDLN(+.98)SLLAEVK	37461	91	12	651.862	2	87.5	515000	1301.71	2	Deamidation (NQ)	59 55 100 100 100 99 97 99 99 100 98 89
2954	LSLH(+15.99)CC	5351	85	6	346.149	2	26.54	199000	690.283	-0.6	Oxidation (HW)	91 82 83 84 83 86
6881	LTLLRGE	18427	92	7	401.245	2	52.35	64600000	800.476	0.7		98 99 100 96 74 84 98
22305	LTLSALLDGK	33539	85	10	515.812	2	80.75	65300	1029.61	2.3		98 99 98 95 95 98 97 91 35 46
1424	LVLDGK	8259	96	6	322.702	2	32.75	211000	643.39	-0.3		94 99 99 99 95 96
32870	LVNELTEFAK	28799	98	10	582.321	2	73.02	23100000	1162.62	2.8		98 99 99 100 100 98 99 99 97 93
6394	LVTDLTK	11670	97	7	395.239	2	39.89	15360000	788.464	-0.2		99 99 99 99 95 93 95
8074	LYEYSR	8172	96	6	415.706	2	32.59	702000	829.397	-0.5		98 99 99 95 93 91
16809	MAKLLALTL	34173	89	9	487.31	2	81.89	949000	972.604	1.8		66 86 86 92 90 90 96 99 98
11123	MALVLFW(+15.99)	32322	87	7	448.245	2	78.71	170000	894.467	9.8	Oxidation (HW)	81 88 91 91 96 90 78
31304	MFH(+15.99)WLLATL	32985	86	9	574.301	2	79.87	28600	1146.59	-1.2	Oxidation (HW)	67 90 77 91 94 88 82 90 95
25207	MFLSFPTKT	31775	95	9	536.282	2	77.87	998000	1070.55	2.4		99 100 100 99 98 93 93 93 88
17416	MGLFFFAF	32529	92	8	490.24	2	79.05	98400	978.467	-1.6		92 94 99 97 90 88 93 87
38147	MHQVELLMLL	40976	88	10	613.83	2	93.7	169000	1225.66	-8.9		62 60 70 98 100 97 95 99 100 99
8794	MLFKPVL	25345	87	7	424.257	2	67.07	280000	846.504	-6.3		89 98 85 76 75 88 98
26090	MLFSFQAEL	28063	89	9	543.268	2	71.84	3190000	1084.53	-5.3		92 95 91 92 90 86 79 96 88
33545	MNLEEKPAPAA	13094	96	11	585.796	2	42.04	177000000	1169.58	2.8		95 96 100 100 100 97 97 99 92 92 93
47220	MSPVPDLVKMRT	32737	89	12	687.361	2	79.53	2760000	1372.72	-9.4		86 96 98 99 97 96 97 97 91 79 69 66
21166	MTDLLLPTL	23644	96	9	508.791	2	64.01	166000	1015.56	5.7		86 98 95 97 99 97 97 99 96
29257	N(+.98)PFSKYLQK	37486	87	9	563.301	2	87.46	134000	1124.59	0.7	Deamidation (NQ)	59 51 99 100 97 96 97 96 86
25845	NAYLYKYF	31159	96	8	541.272	2	76.84	292000	1080.53	1		92 93 96 100 97 98 99 99
31954	NFVDNLLYR	31725	85	9	577.305	2	77.75	45600	1152.59	1.8		56 62 96 96 90 95 95 96 80
21857	NGALFVEKF	29933	95	9	512.778	2	74.82	636000	1023.54	1.8		87 93 99 100 100 99 98 96 86
8468	NGLKTHGL	5261	97	8	420.24	2	26.36	291000	838.466	-1.3		91 96 100 99 98 98 99 98
17121	NGVKALFDL	31960	87	9	488.777	2	78.2	1980000	975.539	0.7		59 49 97 92 92 99 99 100 99
9160	NKPRLGDAVNVT	18067	89	12	428.575	3	51.67	1400000	1282.7	3.9		76 91 96 92 93 78 93 93 94 89 89 81
23015	NLEEKPAPAA	6685	85	10	520.274	2	29.42	826000	1038.53	-0.5		41 79 100 99 88 90 93 88 86 86
8420	NLFAFKV	32426	96	7	419.746	2	78.99	3900000	837.475	2.7		94 98 100 100 99 91 92
26127	NLPVLGFLGR	33740	86	10	543.328	2	81.14	462000	1084.64	2.7		72 85 96 98 98 85 88 91 75 76
9174	NLRLLDL	33274	96	7	428.767	2	80.31	39900	855.518	2.2		92 97 93 97 98 99 99
52563	NNLLQAELEELR	34530	93	12	721.389	2	82.49	388000	1440.76	4.1		65 85 100 100 96 99 99 96 99 99 98 81
33463	NNQHFKGLVL	30026	85	10	585.322	2	75	1050000	1168.64	-5.5		49 49 82 99 99 98 79 97 100 99
17085	NTTHELDF	37562	85	8	488.726	2	87.68	285000	975.43	7.4		95 98 94 40 71 88 98 99
55633	NWYGFQDALLVR	32974	91	12	741.382	2	79.8	49300	1480.75	2		73 93 97 94 96 89 91 94 98 97 96 74
35224	PENFRLLGNM	31165	96	10	595.804	2	76.82	946000	1189.59	1.6		97 99 98 97 88 99 99 95 97 99
6884	PFLVRAV	30695	85	7	401.253	2	76.16	1110000	800.491	1		98 98 99 92 60 70 79
30577	PLDRALAELAA	30733	88	11	570.325	2	76.14	2340000	1138.63	1.2		74 86 94 74 81 87 84 98 100 98 97
11262	PLPALFKL	35017	90	8	449.793	2	83.35	619000	897.569	3		63 97 98 98 95 93 90 90
42802	PN(+.98)LSGFFDNHF	37210	89	11	648.29	2	87.06	143000	1294.56	2.7	Deamidation (NQ)	95 98 100 99 72 85 94 93 93 80 75
42613	PNFKEFGSKTH	6823	98	11	646.325	2	29.65	219000	1290.64	0.1		89 97 100 100 100 99 98 99 100 100 99
47554	PQSQWDKVKDF	27090	98	11	689.346	2	70.18	3060000	1376.67	3.1		90 96 100 99 100 100 100 100 100 100 99
36059	PSELEAKLSNL	33132	92	11	600.83	2	80.16	3300000	1199.64	4.3		95 98 100 100 99 74 79 94 98 94 88
13259	PVNFKLLSHMTC	27660	85	12	463.907	3	71.03	1230000	1388.69	2.7		74 91 93 98 99 98 98 99 99 75 48 57
9556	PVNFKLLSYNT	30875	87	11	432.57	3	76.34	180000	1294.69	-1.9		48 80 94 99 100 99 98 98 95 89 60
21748	PYELKKVF	17821	91	8	512.299	2	51.18	90000	1022.58	2.9		85 91 96 91 92 86 97 95
5260	QCGLLPK	11434	96	7	379.715	2	39.05	7460000	757.416	0		88 98 96 99 99 96 98
25150	QEHFKGLVL	20561	91	9	535.804	2	57.19	15600000	1069.59	1.1		70 85 98 99 94 81 95 100 99
14101	QGLTFVKF	31214	91	8	470.269	2	76.95	150000	938.523	0.8		79 81 95 95 95 96 96 96
36147	QLLGLLFNFH	38470	94	10	601.335	2	89.17	82500	1200.67	-7.8		85 92 98 96 99 96 93 96 95 94
32981	QLLLLLLLLL	41133	92	10	582.915	2	93.93	397000	1163.83	-9.6		91 96 100 95 94 83 82 97 93 90
9133	QLPRLGDAVRAS	15905	90	12	428.246	3	47.68	3240000	1281.72	1		95 99 98 92 92 75 91 92 94 85 91 86
7365	QNALLVR	10219	93	7	407.25	2	36.8	16600	812.487	-2		79 93 96 98 98 96 91
25047	QNGCDQFEK	4760	93	9	534.724	2	25.15	1100000	1067.43	-1.1		86 98 80 90 98 98 96 99 98
47973	QQGEQHFKGLVL	34002	91	12	692.367	2	81.6	3730000	1382.73	-8.6		48 72 94 99 90 98 99 99 95 99 100 99
20985	QTALVELLK	30435	98	9	507.816	2	75.71	6410000	1013.61	4.6		90 100 100 100 99 100 100 100 99
58506	RFLLWENGNLLR	32635	86	12	765.933	2	79.27	299000	1529.85	3.3		73 85 99 97 93 99 82 50 81 92 96 93
33619	RGFFSSLMNL	41027	85	10	586.295	2	93.87	1040000	1170.59	-8.5		46 49 90 96 97 86 95 98 93 97
12444	RGLRLVGF	20953	93	8	459.288	2	58.14	3980000	916.561	2		97 91 96 82 91 95 97 98
27749	RGLRNLETF	13569	87	9	553.31	2	43.36	34400000	1104.6	1.6		96 88 82 66 73 89 98 98 96
1139	RGVFR	4212	90	5	317.692	2	23.75	188000	633.371	-1.2		91 86 82 96 96
21061	RGVSAEYSF	18776	85	9	508.247	2	52.91	6410000	1014.48	3		70 60 76 81 88 98 99 100 99
32248	RHVLYELAR	29932	85	9	578.833	2	74.83	2740000	1155.65	-0.2		66 60 65 99 97 99 96 97 93
39450	RLLW(+15.99)ENGNLL	34165	85	10	622.34	2	81.55	55100000	1242.67	-5	Oxidation (HW)	72 84 84 73 95 78 74 92 100 99
38300	RLLWEDGNLL	35287	89	10	614.84	2	83.82	29080000	1227.66	3.3		77 89 92 93 97 86 71 91 100 99
28501	RLLWENGNL	30536	92	9	557.807	2	75.79	12400000	1113.59	6.1		73 92 96 94 97 85 95 98 99
38240	RLLWENGNLL	33924	89	10	614.346	2	81.57	15140520000	1226.68	0.7		74 88 91 92 96 80 83 93 100 99
47978	RLLWENGNLLR	28764	94	11	692.399	2	72.96	8750000	1382.78	3.2		95 98 99 98 99 91 78 87 99 99 97
17865	RLLWENH(+15.99)	34197	91	7	492.256	2	81.59	6360000	982.499	-0.2	Oxidation (HW)	72 94 94 90 96 94 97
37593	RLSFQEALRT	19018	95	10	610.842	2	53.31	7290000	1219.67	1.5		98 98 93 92 89 97 97 99 97 97
44657	RMDNFAAFVEK	35663	96	11	664.322	2	84.42	3510000	1326.64	-7.7		98 100 100 95 98 99 99 98 96 98 77
20459	RPHFLYPKSRLV	13516	87	12	504.966	3	42.81	20800000	1511.87	1.4		88 95 98 99 99 99 86 88 76 66 82 66
10642	RPPGCLPF	25542	91	8	443.732	2	67.09	5720000	885.453	-3.5		97 98 97 91 71 79 98 97
5231	RPPGFSP	10197	86	7	379.203	2	36.01	680000000	756.392	-0.4		76 80 82 76 92 99 98
11532	RPPGFSPF	26061	95	8	452.739	2	67.16	8640000000	903.46	3.1		95 95 93 88 97 100 99 99
10642	RPPGLCPF	25271	89	8	443.732	2	67.09	5720000	885.453	-3.5		95 96 92 79 86 79 94 93
2613	SATTFR	4536	95	6	341.679	2	24.68	37400	681.345	-0.4		94 96 99 96 95 93
6568	SATTFRL	18680	91	7	398.222	2	52.83	17500000	794.429	1.4		96 98 99 96 80 72 95
11794	SATTFRLL	28145	97	8	454.764	2	71.93	2660000	907.513	1.9		95 98 99 98 96 91 100 100
26850	SATTFRLLW	34880	93	9	547.805	2	83.09	329000	1093.59	3.2		90 96 100 97 93 69 97 100 99
37904	SATTFRLLWE	34694	85	10	612.327	2	82.74	252000	1222.63	4.7		60 70 98 90 85 55 95 99 100 100
29564	SDSN(+.98)LVHNLE	33309	88	10	564.757	2	80.38	139000	1127.51	-8.4	Deamidation (NQ)	93 96 99 99 99 65 48 85 98 98
35033	SELFQDRFF	36916	89	9	594.791	2	86.54	566000	1187.56	4.8		57 86 100 100 91 94 83 99 99
1660	SGAKFRLSL	18859	93	9	326.863	3	53.04	4980000	977.566	2		88 86 98 97 92 87 95 99 99
9586	SGLVSRVF	24087	97	8	432.751	2	64.72	2130000	863.486	1.4		98 96 100 100 96 89 99 99
22395	SGMLLLERL	32583	87	9	516.301	2	79.18	59700	1030.58	2.3		92 88 99 100 99 91 72 55 85
25270	SHGCLAEVEK	4697	97	10	536.758	2	25.11	1810000	1071.5	-1.4		98 98 82 93 100 100 100 100 100 99
21236	SLHTLFGDK	15456	93	9	509.273	2	46.94	1110000	1016.53	1.9		68 92 99 100 98 97 92 98 94
47970	SLNNQFASFLDK	31439	86	12	692.352	2	77.31	176000	1382.68	4		44 57 97 98 98 95 93 84 92 98 97 83
16274	SN(+.98)FN(+.98)FPKL	33238	90	8	484.741	2	80.31	31400	967.465	3.3	Deamidation (NQ)	81 90 94 92 93 91 92 92
12145	SPLPTADGR	8725	86	9	457.24	2	33.72	164000	912.466	-0.6		73 67 98 96 95 93 92 82 79
10457	SSATTFLR	19263	94	8	441.738	2	53.79	3180000	881.461	0.1		98 99 100 100 99 91 95 75
19208	SSATTFRLL	28396	97	9	498.281	2	72.37	2740000	994.545	3.7		98 99 100 100 99 96 88 99 99
43710	SSATTFRLLWE	34680	90	11	655.843	2	82.76	256000	1309.67	4		90 92 99 98 91 85 50 93 99 100 100
15390	SSKMYLKT	5796	90	8	479.257	2	27.61	234000	956.5	-0.2		77 92 95 87 89 93 96 92
1572	TFRLL	24877	96	5	325.205	2	65.69	3020000	648.396	0.7		94 95 97 98 99
8309	TFRLLW	34413	97	6	418.246	2	82.32	479000	834.475	2.2		96 96 95 97 99 99
15970	TFRLLWE	34265	89	7	482.767	2	82.08	412000	963.518	1.1		85 87 60 94 98 99 100
18979	TGVPGRFLF	31853	87	9	497.28	2	78.04	1280000	992.544	0.8		88 81 99 97 79 60 85 96 97
15288	THLGALLTM	28177	86	9	478.766	2	71.91	752000	955.516	0.5		67 70 88 65 92 96 99 100 99
39025	TLEDQANEYR	12705	90	10	619.787	2	41.65	201000	1237.56	1.1		73 84 100 98 92 96 91 99 92 82
21084	TLESLPDKL	26332	87	9	508.289	2	69	753000	1014.56	3.2		68 77 97 91 95 85 88 92 90
40484	TN(+.98)QLLTLLRGE	34596	95	11	629.856	2	82.64	11800000	1257.69	2.8	Deamidation (NQ)	91 92 99 100 100 100 100 99 91 82 95
21167	TNPFLGRVL	30960	88	9	508.799	2	76.16	107000000	1015.58	2.7		82 86 100 100 96 71 75 95 94
4989	TTFRLL	26204	94	6	375.73	2	68.73	9420000	749.443	1.9		98 99 96 89 91 93
13964	TTFRLLW	34637	96	7	468.77	2	82.69	933000	935.523	3.4		98 98 95 88 98 99 99
24875	TTFRLLWE	34440	89	8	533.292	2	82.38	425000	1064.57	3.9		94 93 86 56 93 97 99 99
34312	TTFRLLWEN	33826	95	9	590.313	2	81.21	535000	1178.61	2.1		97 96 93 79 97 99 99 100 99
1247	TTLFR	16546	94	5	319.187	2	48.92	17502400	636.36	-0.3		95 96 93 92 96
49110	TVMENFVAFVDK	35468	96	12	700.352	2	84.08	17800000	1398.69	2.9		90 92 100 100 99 99 99 98 99 99 95 90
27803	VAAASGPGSSFR	9376	90	12	553.784	2	34.72	13000000	1105.55	0.9		77 83 100 100 99 97 94 79 92 90 89 79
43416	VAVVKMRNFQL	18053	85	11	652.884	2	51.62	887000	1303.74	7.6		94 97 100 100 98 78 31 46 95 98 99
7525	VDPVNFK	13919	98	7	409.724	2	43.93	397000	817.433	0.9		98 99 100 99 97 98 97
18554	VFLENVLR	29842	90	8	495.293	2	74.59	209000	988.571	1.6		98 99 99 98 76 79 89 86
11142	VFVDHPLFLEK	28234	91	11	448.584	3	72.07	448000	1342.73	1.7		84 98 96 96 97 93 96 91 95 96 62
5683	VGALAKVL	20509	99	8	385.761	2	57.09	4410000	769.506	1.5		98 98 100 100 100 100 100 100
15500	VGAN(+.98)LTHVF	30474	97	9	479.755	2	75.75	1210000	957.492	3.1	Deamidation (NQ)	97 97 100 100 99 97 98 99 95
16405	VGHFQGLVL	28877	86	9	485.281	2	73.07	1770000	968.544	3.1		72 62 96 96 82 76 93 100 99
25670	VGKVVDKPTH	27758	92	10	540.315	2	71.36	5370000	1078.61	1		94 95 99 99 99 98 87 78 93 84
25671	VGKVVDPTHK	28065	98	10	540.315	2	71.86	3930000	1078.61	1.8		96 98 100 100 100 100 98 99 99 99
35146	VGPFQTHTFR	14531	93	10	595.31	2	45.15	189000	1188.6	0.5		95 96 97 98 96 96 93 93 93 70
25651	VGQVVDH(+15.99)YF	28252	90	9	540.258	2	72.09	449000	1078.51	-7.3	Oxidation (HW)	74 77 96 99 97 96 90 95 85
18667	VGTQFRGLL	26220	88	9	495.791	2	68.43	594000	989.566	2.3		89 88 92 90 92 86 73 94 85
19795	VGTTLRHAF	9425	98	9	501.28	2	35.15	112000	1000.55	0.2		99 98 99 99 98 97 100 99 95
9079	VGVCTTKF	12993	90	8	427.726	2	41.18	17610000	853.437	1.3		98 95 93 70 74 96 99 99
8416	VGVGMTKF	19364	99	8	419.728	2	53.99	1670000	837.442	0.2		99 99 100 99 100 99 99 99
43637	VLLAFSQYLQK	33479	91	11	655.381	2	80.71	72400	1308.74	2.8		69 91 100 100 97 93 90 95 97 92 78
15971	VLTLDLYK	29963	93	8	482.791	2	74.91	471000	963.564	2.5		97 99 95 91 88 93 97 89
3625	VLTSKY	6643	92	6	355.707	2	29.37	7170000	709.401	-1.7		97 99 98 95 81 84
9673	VLTSKYR	4245	88	7	433.757	2	23.79	117000	865.502	-1.9		98 99 99 97 90 69 66
4428	VLTSSAR	3888	85	7	367.214	2	22.77	723000	732.413	-0.7		99 99 99 94 61 62 84
11339	VN(+.98)LLNAKQ	11238	87	8	450.761	2	39.05	3390000	899.508	0.2	Deamidation (NQ)	92 96 99 97 92 92 70 59
24410	VPN(+.98)LVPGSFK	28894	93	10	529.798	2	73.19	1390000	1057.58	1.1	Deamidation (NQ)	96 97 99 100 99 90 76 93 94 91
11643	VQRLMLF	30319	97	7	453.765	2	75.5	544000	905.516	-1.1		96 93 98 97 96 99 99
48120	VSFLSALEEYKT	37067	97	12	693.864	2	86.78	274000	1385.71	4.3		95 99 100 99 98 98 98 99 99 98 96 83
9452	VSQLMER	10523	93	7	431.727	2	37.42	274000	861.438	0.9		91 91 98 98 95 97 80
9869	VTKTYKM	4227	96	7	435.74	2	23.77	43300	869.468	-1.8		95 97 97 96 96 97 96
14294	VTKTYKW(+15.99)	4223	94	7	471.259	2	23.79	226000	940.502	1.5	Oxidation (HW)	93 97 98 96 95 93 90
26369	VVN(+.98)LLAPYAK	30630	94	10	544.823	2	75.94	114000	1087.63	2.9	Deamidation (NQ)	98 99 100 99 99 98 93 93 79 82
17556	WFQKLMK	15290	96	7	490.774	2	46.51	83800	979.531	2.5		94 97 96 95 100 98 95
32947	WFVTTVPDVT	13253	90	10	582.805	2	42.63	66900	1163.59	7.5		77 92 80 95 95 95 93 97 96 81
17466	WGTVFRTL	30748	93	8	490.272	2	76.18	584000	978.529	1.4		100 99 99 96 86 76 91 99
16897	WQWLLKT	33133	95	7	487.778	2	80.12	80400	973.538	2.9		91 89 98 97 98 96 97
44482	WSSFDLADRDL	30092	93	11	662.808	2	75.06	438000	1323.61	-6.6		99 100 98 98 99 98 89 89 78 91 91
10614	WVVKAAVL	33247	85	8	443.283	2	80.36	734000	884.548	2.9		82 74 74 70 87 98 99 99
18951	YENEVALR	11264	86	8	497.253	2	39.08	37000	992.493	-1.3		90 98 89 98 90 69 86 70
7026	YFYNAK	10238	96	6	403.198	2	36.96	412000	804.381	0.6		98 99 97 94 96 95
8451	YGSHTFK	11321	95	7	420.206	2	39.11	749000	838.397	-0.3		98 97 97 96 93 94 95
1175	YGSHTFKL	11533	87	8	318.168	3	39.13	353000000	951.481	-0.7		95 87 97 90 72 75 94 89
17247	YKKLALKN	4328	94	8	489.311	2	24.03	92500	976.607	0		85 89 95 96 95 99 99 96
12154	YLYEVAR	13956	94	7	457.243	2	44.54	29936000	912.471	2.1		96 98 97 98 98 92 81
12147	YLYTKEP	12887	92	7	457.241	2	42.28	520000	912.459	9.5		96 98 97 94 97 92 74
9460	YPKSRLV	6357	94	7	431.76	2	28.84	2220000	861.507	-1		99 99 100 89 82 97 96
7618	YQFHVQ	11327	88	6	411.2	2	39.12	372000	820.387	-0.9		86 86 89 89 89 90
