# Supplementary material for: Cardio- and reno-protective effects of dipeptidyl peptidase III in diabetic mice
Source: J Biol Chem. 2021 May 8;296:100761. doi: 10.1016/j.jbc.2021.100761 (PMC8167299; doi:10.1016/j.jbc.2021.100761)
Supplement: Supplemental Data 3 [file mmc9.xlsx]

## Sheet: dbdb-DPPIII
Feature	Peptide	Scan	ALC (%)	length	m/z	z	RT	Area	Mass	ppm	PTM	local confidence (%)
5861	AACGLLPK	12877	93	8	386.723	2	39.37	204000	771.431	0.9		94 97 95 85 95 97 95 89
12372	AALAHKYH	3809	99	8	455.747	2	21.61	321000	909.482	-2.6		99 99 100 99 99 100 100 99
13366	AEFVEVTK	15010	96	8	461.748	2	43.19	15300000	921.481	1		96 99 100 100 100 95 96 88
48086	AFTPELSQTSLL	35281	87	12	653.845	2	80.9	3320000	1305.68	-5.2		80 86 100 99 99 97 92 79 57 60 97 98
9276	AGAKSYKM	4434	97	8	428.223	2	23.01	268000	854.432	-1		92 91 99 99 99 99 100 99
5512	AGASSMLK	10030	89	8	382.703	2	33.95	97700	763.39	1.5		90 93 99 98 94 87 72 79
7509	AGAYVHVV	15053	96	8	408.224	2	43.32	35200000	814.434	-0.2		90 93 99 99 99 98 97 97
18176	AGFAGDDAPR	9261	92	10	488.728	2	32.52	623000	975.441	1.5		82 88 98 97 91 97 97 98 96 83
10284	AGLRAAFGL	30945	87	9	438.26	2	73.76	113000	874.502	2.4		82 74 89 55 90 96 98 99 99
14871	AGRAVAAVLL	29347	85	10	470.801	2	71.15	8580000	939.587	1.9		78 60 70 79 82 94 90 97 100 99
8492	AGRGFLAF	27616	85	8	419.733	2	68.11	710000	837.45	2.7		82 71 75 72 89 94 99 99
18307	AGTSYGKFF	40860	86	9	489.24	2	90.39	59000	976.465	-0.7		94 92 99 98 71 51 76 99 98
7247	AGVQHLAL	17588	92	8	404.738	2	47.81	24600000	807.46	0.5		86 82 96 93 88 96 100 99
11055	AGVRNLEM	13595	88	8	445.232	2	40.59	1880000	888.449	0.9		92 81 88 74 85 91 99 99
13488	AGVYVLRF	33067	95	8	462.77	2	77.21	421000	923.523	2.6		93 93 100 100 99 92 90 96
7895	AKLLALPV	33864	92	8	412.785	2	78.58	848000	823.553	2.2		88 95 100 100 99 97 81 80
4946	ALELFR	26423	96	6	374.722	2	66.08	202000	747.428	1		94 98 99 98 97 93
15867	ALFKKNSF	34073	89	8	477.776	2	78.85	40900	953.533	4.3		93 96 93 84 72 81 99 98
32929	APQGTGLSHKH	17445	86	11	566.791	2	47.42	393000	1131.58	-9.7		98 98 99 99 97 88 90 66 78 74 66
10314	ASSVDELR	8196	86	8	438.725	2	30.51	37400	875.435	1.3		62 69 97 95 95 98 96 79
38837	ASVNTN(+.98)H(+15.99)SFSL	40268	86	11	597.277	2	89.37	66100	1192.54	2.9	Deamidation (NQ); Oxidation (HW)	95 98 99 92 91 89 46 49 97 99 99
6068	ATAKPQY	4940	97	7	389.708	2	24.25	230000	777.402	-0.3		96 98 99 98 99 95 98
7639	ATEEQLK	4428	96	7	409.716	2	23.01	131000	817.418	-1.2		98 99 100 99 91 98 91
3554	ATLTFR	19183	96	6	354.706	2	50.63	2690000	707.397	1.2		97 97 98 97 96 96
7751	ATTFRLL	28921	96	7	411.249	2	70.39	678000	820.481	2.7		98 99 97 96 93 94 96
10945	AVAKAWEL	28868	89	8	444.254	2	70.26	2590000	886.491	2.9		61 67 98 95 94 96 100 99
44672	AVGPFQTHTFR	17595	96	11	630.829	2	47.74	1520000	1259.64	1.5		97 98 100 99 99 97 99 98 95 95 89
1315	AVLLPK	13110	85	6	320.723	2	39.81	51300	639.432	-0.4		56 66 97 99 98 97
14414	AVN(+.98)AETAEK	4290	87	9	467.229	2	22.71	289000	932.445	-0.6	Deamidation (NQ)	59 65 98 96 99 96 95 95 79
10163	CGLSTHVELGHR	14726	89	12	436.888	3	42.62	162000	1307.64	2.1		87 90 98 96 96 96 97 98 95 57 74 81
12217	DGFLQSLK	30844	97	8	454.249	2	73.63	1580000	906.481	2.3		96 97 100 100 96 97 99 94
51039	DLWQHFKGLVL	32185	85	11	678.371	2	75.85	26600000	1354.74	-9.3		38 52 93 88 98 99 98 80 97 99 99
28094	DVN(+.98)ELASKVT	32026	89	10	538.779	2	75.54	677000	1075.54	3.7	Deamidation (NQ)	55 81 99 100 100 100 99 97 91 69
42936	DVVMTKTTMTL	40525	87	11	620.317	2	89.82	37100	1238.62	-4.5		80 83 100 100 98 93 82 48 86 97 99
47858	EADLN(+.98)SLLVTVK	39075	86	12	651.863	2	87.38	719000	1301.71	3.2	Deamidation (NQ)	75 77 98 98 99 97 94 93 79 55 89 80
55470	EAFENFVAFVN(+.98)K	32921	95	12	708.348	2	76.9	8930000	1414.68	3.1	Deamidation (NQ)	86 90 99 100 98 99 98 95 97 98 98 88
19135	EAFSLMVST	32889	86	9	492.743	2	76.94	277000	983.463	8.6		97 97 95 94 94 69 68 81 80
30719	EAGCFAVEGPK	17271	85	11	554.262	2	47.03	2040000	1106.51	2.3		89 88 59 85 99 95 95 98 83 75 73
56775	EAYENFVAFVDK	33572	93	12	716.348	2	78	1440000	1430.67	7.1		86 87 99 100 98 99 99 96 97 98 93 71
22779	EDLLLHMF	38120	89	8	509.259	2	85.75	567000	1016.5	3		74 56 99 99 98 96 97 91
9663	EFLN(+.98)VLK	31813	97	7	432.248	2	75.12	152000	862.48	1	Deamidation (NQ)	99 97 99 97 97 96 97
15373	EGLRTLFL	35180	86	8	474.78	2	80.75	3100000	947.544	0.7		95 75 86 50 86 93 100 99
32418	EGQHFKGLVL	21917	86	10	564.313	2	56.13	1160000	1126.61	-1.2		79 39 73 99 99 94 82 98 100 99
45785	ELEGELEAEQK	16253	94	11	637.811	2	45.38	211000	1273.6	2.8		94 91 99 92 99 98 99 95 99 85 92
5894	ELLAEAK	8991	94	7	387.224	2	32.07	411000	772.433	0.4		85 90 98 96 99 96 98
9319	ELPRLGDAVWK	19583	89	11	428.575	3	51.37	1890000	1282.7	-0.1		96 97 98 96 97 86 95 93 83 73 63
18189	EN(+.98)FDLPKL	34553	92	8	488.755	2	79.69	170000	975.491	3.4	Deamidation (NQ)	94 73 98 94 95 91 97 94
22585	EN(+.98)FLLEHL	36192	97	8	508.259	2	82.46	912000	1014.5	0.7	Deamidation (NQ)	98 97 100 99 98 99 97 95
12945	EN(+.98)GDGVLGR	8041	89	9	459.22	2	30.33	99800	916.425	0.3	Deamidation (NQ)	94 85 86 95 88 95 96 83 83
12741	EN(+.98)VLRLGL	33004	94	8	457.77	2	77.08	82000	913.523	1.4	Deamidation (NQ)	96 93 90 91 90 97 99 99
44569	ESLFAGDRFFA	37821	87	11	630.308	2	85.23	8480000	1258.6	3.4		92 83 100 99 80 62 94 88 99 86 79
38406	ESLFQDRFF	38527	88	9	594.79	2	86.39	624000	1187.56	3.8		88 79 100 100 91 95 65 86 92
8901	ESLTELR	12443	92	7	424.23	2	38.51	79000	846.445	1.7		95 88 97 94 98 94 82
18744	ESPLLFKF	36371	94	8	490.779	2	82.78	1110000	979.538	4.7		93 86 96 99 99 97 97 91
7641	ETSLVNR	6780	87	7	409.721	2	27.9	36100	817.429	-1.6		86 71 95 96 93 89 84
57060	ETYGEMADTSEW(+15.99)	12762	86	12	717.771	2	39.04	442000	1433.53	-1.8	Oxidation (HW)	98 98 98 93 99 91 91 92 66 56 91 63
43444	EVDN(+.98)LELTLAK	36230	95	11	623.334	2	82.5	694000	1244.65	2.4	Deamidation (NQ)	89 82 100 99 98 99 99 98 99 96 94
17950	EVGEEHFK	9705	93	8	487.733	2	33.45	4440000	973.451	1.2		85 85 96 98 99 96 96 94
26140	EVSGFFDNH	35982	95	9	526.229	2	82.14	968000	1050.44	2		91 84 99 99 99 98 98 97 97
20828	EVTDYLMK	35313	93	8	499.747	2	80.86	621000	997.479	0.5		81 82 99 95 95 99 99 96
27091	EWFKAGLVL	36177	92	9	531.803	2	82.46	6950000	1061.59	1.2		95 90 90 93 90 76 97 100 99
47974	FAGSMTDYGKDL	29295	91	12	652.796	2	71.06	109000000	1303.58	1.4		80 85 92 100 97 95 99 99 89 83 85 95
13056	FGARLLEL	33624	94	8	459.775	2	78.12	342000	917.533	1.5		97 91 96 85 93 93 98 99
19059	FGEAVWFK	32889	97	8	492.254	2	76.91	451000	982.491	2.1		97 97 100 99 99 99 97 94
2463	FGKLVL	27289	85	6	338.724	2	67.64	4400000	675.432	2		83 65 73 96 98 99
3411	FLGRLV	23032	89	6	352.727	2	58.95	2040000	703.438	1.3		98 98 82 80 87 86
6909	FLNLHR	11878	94	6	400.233	2	37.37	76500	798.45	0.9		96 98 93 96 94 88
4952	FLYPKSRLV	20751	86	9	374.894	3	53.4	2380000	1121.66	0.1		92 95 98 97 96 72 55 83 87
6155	FQTHTF	12517	92	6	390.688	2	38.62	301000	779.36	1.2		90 87 92 91 97 99
16866	FTRLLWE	35883	94	7	482.767	2	81.96	182000	963.518	1.6		92 96 85 95 97 99 99
41855	FVGKVVDPTHK	29697	99	11	613.849	2	71.68	47100000	1225.68	0.9		98 99 99 100 100 100 100 100 100 100 99
4967	FVHEAF	16602	89	6	375.186	2	45.99	204000	748.354	3.6		76 75 90 99 99 99
6071	FVLFPR	34127	89	6	389.735	2	78.98	101000	777.454	0.9		97 97 95 86 78 83
61430	FYAPELLFEVYT	35545	85	12	746.38	2	79.43	29300000	1490.73	8.7		95 95 100 99 100 100 92 61 86 68 71 51
61430	FYAPELLYYANK	35229	92	12	746.38	2	79.43	59700000	1490.74	1.2		72 76 99 97 99 98 98 96 96 93 91 87
6377	GCVLHEK	7307	87	7	393.202	2	28.91	165000	784.39	-0.4		51 75 99 100 99 99 92
8583	GFFSFVH	34979	87	7	420.707	2	80.39	535000	839.397	2.6		56 78 95 95 95 96 95
15205	GLFPSLRR	29846	89	8	473.281	2	71.87	281000	944.556	-9.7		44 89 99 97 96 97 96 99
8605	GLGPFQTHTFR	17512	88	11	420.888	3	47.69	2470000	1259.64	0		41 91 95 97 98 92 97 94 95 95 72
29241	GPFQTHTFR	16012	96	9	545.775	2	44.9	166000	1089.54	-0.4		96 99 100 99 98 97 96 97 85
24405	GPPSFHGGMF	30322	96	10	517.233	2	72.69	1370000	1032.45	3.3		88 97 100 100 99 97 91 96 99 98
6525	GSHTFKL	12672	93	7	395.216	2	38.99	61800000	788.418	0.4		69 88 98 99 100 100 100
24458	GSKLMTVLGK	15018	93	10	517.308	2	43.14	1130000	1032.6	1.7		82 95 99 100 99 98 98 100 82 86
18218	GSKLMTVLK	12924	93	9	488.798	2	39.45	345000	975.579	3.3		61 94 99 100 98 98 99 99 95
23959	GSVFSKYQL	27234	91	9	514.775	2	67.56	10300000	1027.53	2.1		54 79 96 100 100 99 99 99 99
25407	H(+15.99)KRTLFLL	42817	86	8	522.317	2	93.75	1060000	1042.63	-8.8	Oxidation (HW)	51 60 89 94 97 99 100 99
19381	HFAHPHLQ	10616	87	8	493.753	2	34.89	51500	985.488	3		99 99 90 82 80 86 96 62
7463	HFGKLVL	20254	85	7	407.253	2	52.1	11500000	812.491	1.2		96 95 50 65 92 99 99
7463	HFKGLVL	19990	91	7	407.253	2	52.1	11500000	812.491	1.2		96 96 85 68 92 99 99
7112	HFLYPK	10004	97	6	402.724	2	34.01	630000	803.433	1		94 95 99 100 97 97
8577	HFLYPKSRLV	16452	90	10	420.582	3	45.48	54800000	1258.72	3.8		95 95 98 99 99 96 79 84 86 73
10558	HGLRALTL	16734	87	8	440.773	2	46.29	214000	879.529	3.6		93 84 90 55 86 94 100 99
50778	HKSELAHCLGRT	23427	93	12	676.351	2	59.86	114000	1350.68	3.1		99 100 97 99 99 98 97 96 96 79 83 81
20234	HLHLSSHY	6740	98	8	497.248	2	27.9	1080000	992.483	-1.1		99 100 100 99 99 99 97 95
16083	HLLAGLTTM	31024	86	9	478.767	2	73.88	184000	955.516	3.4		62 86 99 91 77 93 91 94 80
48044	HLVDEPQNLLK	20331	98	11	653.363	2	52.66	20300000	1304.71	2.4		100 100 100 100 100 96 94 98 100 100 99
48651	HN(+.98)PHYFSPLGF	32526	85	11	658.809	2	76.35	1010000	1315.6	4.4	Deamidation (NQ)	70 70 61 71 83 92 98 96 98 98 98
9028	HPFRPPV	10327	88	7	425.24	2	34.48	502000	848.466	-0.6		99 99 94 88 86 65 90
36856	HQGVMVGMGQK	7945	99	11	586.289	2	30.05	196000	1170.56	0.3		99 99 99 100 100 99 98 100 98 98 98
17159	HVLATLGEK	9202	97	9	484.283	2	32.4	245000	966.55	1.1		100 100 100 98 97 97 86 99 95
29820	IAFSQYLQK	29684	97	9	549.304	2	71.77	442000000	1096.59	1.8		99 99 99 98 94 97 100 96 90
8689	KALLALTL	33849	85	8	421.79	2	78.58	50300000	841.564	2.2		56 70 82 90 89 95 99 99
8683	KDPLLEK	6374	93	7	421.753	2	27.08	38600	841.491	-0.2		86 90 95 97 97 98 91
19548	KEPLLKEM	31584	93	8	494.282	2	74.75	2050000	986.547	3		79 85 97 100 100 90 98 97
7733	KFTHSW(+15.99)	12727	98	6	411.201	2	39	678000	820.387	0.9	Oxidation (HW)	99 99 99 98 98 96
2087	KFWGK	7342	95	5	333.192	2	29.02	767000	664.37	-0.3		99 98 96 91 94
10885	KGAALKVSL	12571	93	9	443.79	2	38.74	8690000	885.565	1.3		98 81 89 93 95 94 95 100 99
12278	KGAKHLVR	3748	92	8	454.793	2	21.48	102000	907.572	-0.9		99 98 99 99 95 93 85 72
11929	KGARVLLF	19224	87	8	452.293	2	50.44	5160000	902.57	2.3		98 77 75 71 85 96 100 99
20841	KGLKQMYM	9956	89	8	499.763	2	33.8	355000	997.509	2.5		97 76 82 90 82 87 100 99
30176	KGN(+.98)ELLLGKE	12019	85	10	551.313	2	37.68	219000	1100.61	4.3	Deamidation (NQ)	78 61 50 98 99 100 100 91 86 85
21038	KH(+15.99)N(+.98)AKWSL	37953	94	8	500.76	2	85.42	185000	999.514	-8.8	Oxidation (HW); Deamidation (NQ)	80 85 99 99 99 99 99 98
16205	KKQNLLDV	12556	85	8	479.29	2	38.65	495000	956.565	0.6		94 69 71 69 85 96 99 98
44564	KLDNQDFGDHA	8620	89	11	630.287	2	31.35	399000	1258.56	0.8		99 99 98 77 52 90 95 86 97 95 92
13264	KLLTSLVF	35043	86	8	460.796	2	80.54	20200000	919.574	3.4		77 91 90 72 74 92 99 98
22502	KLNESQAPK	3784	94	9	507.782	2	21.58	639000	1013.55	-0.4		100 100 93 98 86 85 99 97 94
11595	KLPLPALF	37065	88	8	449.792	2	83.86	947000	897.569	1.6		79 86 70 92 89 95 100 99
7998	KLWPGLL	16977	85	7	413.761	2	46.59	35300	825.511	-3.9		96 96 94 85 61 82 83
31164	KNGYGFQNAL	36162	90	10	556.277	2	82.25	1360000	1110.55	-4.9		73 86 75 95 89 94 94 97 99 98
21429	KNQ(+.98)ELSER	12224	88	8	502.749	2	38.03	195000	1003.49	-9.2	Deamidation (NQ)	77 77 97 99 96 89 98 76
10637	KQLGLLLP	29762	94	8	441.295	2	71.87	5660000	880.574	1.8		80 83 98 98 99 100 100 99
32552	KQTALVELVK	16800	99	10	564.855	2	46.34	357000	1127.69	3.4		99 99 100 100 100 100 100 100 100 99
9337	KVLLTLGL	34241	93	8	428.798	2	79.13	289000	855.579	2.7		79 84 92 98 99 99 99 99
8788	KVMLQLL	32125	92	7	422.77	2	75.72	1500000	843.525	0.6		86 85 90 95 91 100 99
1192	KVVSGF	4372	91	6	318.689	2	22.87	20600	635.364	-1.7		99 100 94 90 80 88
2973	KWKVLLHL	11175	85	8	346.226	3	36.19	2550000	1035.66	-4.1		57 65 69 98 99 99 98 94
25231	KYLYEVAR	12241	87	8	521.292	2	38.06	80900	1040.57	4.2		99 98 97 92 95 62 76 76
48833	LAFSQYLDFDT	29844	89	11	660.313	2	71.97	3460000	1318.61	1.9		98 99 100 100 98 99 98 71 78 88 56
32198	LAFSQYLKR	32091	96	9	563.32	2	75.64	443000	1124.63	-7.1		99 99 98 97 91 96 98 98 96
29744	LAFSQYLRV	27497	93	9	548.813	2	67.54	254000000	1095.61	3.4		98 99 100 100 97 99 97 76 76
46005	LALN(+.98)LELATYR	35447	94	11	639.361	2	81.14	260000	1276.7	3.9	Deamidation (NQ)	98 99 100 100 98 97 95 95 90 90 78
8092	LAMPFLH	34216	92	7	414.726	2	79.11	112000	827.436	2.6		86 91 95 92 95 97 91
45340	LASVSTVLTHQL	30100	92	12	634.861	2	72.41	50500000	1267.71	-4.5		99 100 100 100 100 99 99 99 94 49 76 92
7272	LASYLDK	12036	95	7	405.225	2	37.72	87500	808.433	3.2		97 98 98 97 97 92 87
36385	LAWLQKHLAS	18560	97	10	583.839	2	49.48	2100000	1165.66	2.3		98 99 100 100 98 97 95 99 96 93
49200	LAYLTSESSRTP	18476	92	12	662.843	2	49.2	496000000	1323.67	3.9		99 99 100 100 100 95 98 92 95 90 82 66
58786	LDFTADQLEEFK	34386	97	12	728.355	2	79.34	507000	1454.69	2.2		93 97 100 100 99 98 93 100 100 100 97 91
52639	LDGEQHFKYKL	32238	86	11	689.361	2	75.83	236000	1376.71	-0.5		85 86 93 99 79 92 97 95 65 66 94
26344	LELDKPLLL	35864	98	9	527.333	2	81.87	1080000	1052.65	2.9		96 99 99 99 99 97 99 100 100
1560	LETMR	5168	96	5	325.17	2	24.75	527000	648.327	-0.5		98 99 99 96 90
36086	LFDQAFAVPR	34644	86	10	582.315	2	79.79	34500	1162.61	2.4		96 97 96 90 96 90 61 76 84 72
20750	LFKDGTFGL	33440	93	9	499.273	2	77.61	21800000	996.528	4		99 98 95 95 69 88 99 99 99
22977	LFKDSH(+15.99)SGL	33313	87	9	510.264	2	77.61	217000	1018.51	5.1	Oxidation (HW)	98 98 94 91 71 69 76 92 98
47131	LFMGKVTNPAKS	14740	85	12	646.857	2	42.73	1190000	1291.7	2.7		98 99 99 93 96 99 92 88 61 65 73 65
8497	LGALTHKV	7011	90	8	419.761	2	28.31	64900	837.507	-0.2		96 94 99 97 95 93 79 71
11582	LGCVLHEK	7303	85	8	449.744	2	28.91	3370000	897.474	-0.6		91 43 66 99 97 94 99 96
43034	LGEQHFKGLVL	27324	95	11	620.857	2	65.56	186120000	1239.7	1.3		95 78 99 95 100 100 98 92 99 100 99
43034	LGEQHFKVAVL	27628	94	11	620.857	2	65.56	372000000	1239.7	1.3		94 79 99 92 100 100 95 86 96 100 99
44828	LGEQHFKYKL	27247	92	10	631.848	2	67.69	7060000	1261.68	0.3		96 94 100 97 99 99 95 70 78 99
22061	LGEQHKWL	27292	93	8	505.776	2	67.64	2410000	1009.53	2.9		97 92 98 92 96 81 90 98
15604	LGGLFAFKV	35936	90	9	476.287	2	82.01	385000	950.559	0.7		95 82 71 89 88 92 96 98 98
29500	LGKVVDPTHK	30641	99	10	547.323	2	73.18	4170000	1092.63	2.2		98 98 100 100 100 100 98 99 100 99
27752	LGLENLHYL	32924	98	9	536.296	2	77	1950000	1070.58	1.2		98 95 100 100 98 99 99 100 99
37497	LGLN(+.98)TLFQDR	37547	89	10	589.315	2	84.67	260000	1176.61	1.5	Deamidation (NQ)	79 60 100 100 100 99 95 88 92 80
29743	LGPLVEKHGF	15144	90	10	548.81	2	43.34	268000	1095.61	-2.1		95 95 99 100 98 99 92 90 80 54
25230	LGTELFSKF	34190	97	9	521.286	2	79.05	153000	1040.55	3.6		97 95 99 100 98 97 97 99 96
10682	LGTKFLGF	33469	96	8	441.759	2	77.93	1660000	881.501	2		97 93 95 95 98 98 98 99
28527	LGTQLLYKF	33507	96	9	541.817	2	77.93	512000	1081.62	2.6		97 89 96 96 100 99 97 98 92
11982	LGVKLLDF	35877	97	8	452.779	2	81.87	525000	903.543	1.4		96 91 99 99 98 97 99 99
5480	LHPFHL	25721	97	6	382.216	2	64.83	453000	762.418	0.3		98 97 97 97 96 98
7117	LKELKSS	12045	85	7	402.745	2	37.59	140000	803.475	1.6		95 93 99 91 80 69 72
60849	LLFEEHHNSPLF	34390	88	12	741.866	2	79.41	1360000	1481.73	-8		98 99 100 100 99 95 43 44 95 98 97 93
59260	LLFEEHTQSPLF	34990	94	12	730.879	2	80.27	4240000	1459.73	5.7		95 94 95 98 97 81 91 86 100 99 100 98
13003	LLKELKSS	6734	94	8	459.286	2	27.85	228000	916.559	-0.9		98 99 97 99 97 93 88 84
29472	LLN(+.98)AEGCFLL	41559	90	10	547.287	2	91.69	9190000	1092.55	6.7	Deamidation (NQ)	99 99 92 92 99 61 78 89 98 99
30269	LLNLPEEFK	32910	97	9	551.812	2	76.98	623000	1101.61	1.4		99 99 99 99 93 98 99 94 92
45798	LLVVYPWTQR	35126	93	10	637.868	2	80.64	1400000	1273.72	2.9		99 99 100 100 99 95 90 89 87 79
66766	LLWDQHQRFPVF	35559	97	12	793.42	2	81.33	1580000	1584.82	3.2		98 98 98 98 95 96 96 97 99 98 99 99
8035	LN(+.98)NAKH(+15.99)N	32400	86	7	414.203	2	75.81	663000	826.393	-2.4	Deamidation (NQ); Oxidation (HW)	85 88 81 85 90 88 88
39320	LN(+.98)SGFFDNHF	40063	92	10	599.764	2	89.04	228000	1197.51	3.2	Deamidation (NQ)	80 79 100 99 100 99 99 97 89 86
52205	LN(+.98)TLFQDRFFA	37696	91	11	686.85	2	85.01	3240000	1371.68	1.6	Deamidation (NQ)	95 97 100 99 96 81 85 88 95 86 81
9326	LNDAQAPK	4434	86	8	428.729	2	22.97	45200	855.445	-2.3		93 90 93 79 73 89 86 84
29740	LNGKREH(+15.99)NL	35497	90	9	548.799	2	81.4	36500000	1095.58	4.3	Oxidation (HW)	94 92 99 97 95 99 71 82 88
8041	LNGNEKH(+15.99)	37621	85	7	414.205	2	84.92	2160000	826.393	3.8	Oxidation (HW)	90 83 67 92 98 86 79
29740	LNGNERLKH(+15.99)	35774	90	9	548.799	2	81.4	36500000	1095.58	4.3	Oxidation (HW)	94 95 99 98 99 87 91 81 72
32126	LNGRRENH(+15.99)L	42119	88	9	562.797	2	92.54	55800	1123.58	-4.9	Oxidation (HW)	95 94 97 81 71 98 83 89 90
20637	LPRLGDAVR	13170	88	9	498.801	2	39.86	1390000	995.588	0.8		99 97 97 97 43 66 96 98 98
27527	LPRLGDAVRA	16248	92	10	534.321	2	45.42	5320000	1066.62	3.3		98 94 98 94 74 90 97 96 90 89
4218	LPTANGR	4861	91	7	364.706	2	24.12	746000	727.398	-0.6		99 98 98 95 86 78 85
15103	LRVPRPMDYRL	20383	90	11	472.604	3	52.46	14900000	1414.79	2.4		97 94 100 91 73 70 95 96 95 92 95
2956	LSHCMT	6185	91	6	346.149	2	26.74	335000	690.283	-0.7		94 94 92 89 88 90
7107	LSHCTML	13653	86	7	402.692	2	40.76	588000	803.367	2.7		90 85 96 82 71 85 94
46776	LSLPVEQETKSG	15833	88	12	644.346	2	44.6	3790000	1286.67	3.8		78 79 100 99 99 99 70 96 95 96 86 62
34326	LSMPRVPFSL	30985	92	10	573.818	2	73.8	1530000	1145.63	-4.2		95 90 90 85 90 95 89 96 99 99
56507	LSSFTVNRMLLF	37519	91	12	714.388	2	84.7	398000	1426.76	-1.6		94 97 98 98 97 95 91 91 88 91 87 73
542	LTLLR	17990	98	5	308.213	2	48.34	244000	614.412	-0.7		97 99 100 99 97
6998	LTLLRGE	19938	88	7	401.246	2	52.01	75100000	800.476	2.2		98 99 100 95 71 60 97
5607	LTSKYR	4837	97	6	384.223	2	24.01	100200	766.434	-1.9		99 99 99 98 97 94
1427	LVLDGK	9475	94	6	322.703	2	32.92	209000	643.39	1.9		92 99 99 97 90 92
1397	LVLNGK	7473	97	6	322.211	2	29.25	729000	642.406	0.1		97 99 99 96 96 97
36094	LVNELTEFAK	30362	97	10	582.32	2	72.86	23600000	1162.62	1.8		98 99 99 100 100 97 99 97 96 92
6534	LVTDLTK	13398	97	7	395.24	2	39.83	16040000	788.464	0.6		99 99 97 97 98 98 96
17895	MAKLLALTL	35773	88	9	487.311	2	81.74	1510000	972.604	2.6		60 83 86 90 90 90 97 99 99
27742	MFLSFPTTK	33377	96	9	536.283	2	77.7	633000	1070.55	3.1		98 100 100 99 98 94 95 93 89
18559	MGLFFFAF	34138	92	8	490.24	2	78.96	160000	978.467	-1.8		92 94 99 98 89 87 93 90
42025	MLNGN(+.98)EVKPLL	38035	88	11	614.84	2	85.54	2790000	1227.65	9.6	Deamidation (NQ)	94 99 93 95 99 93 55 68 80 98 97
36791	MNLEEKPAPAA	14528	97	11	585.798	2	41.94	79700000	1169.58	4.9		95 98 100 100 100 99 99 100 94 94 94
14129	MSSVLHEK	7651	87	8	465.739	2	29.52	337000	929.464	-0.9		70 75 91 96 94 89 97 85
8554	MVLGHAVL	36578	90	8	420.243	2	83.07	79200	838.473	-1.2		90 98 96 87 82 72 95 97
11627	N(+.98)HLYVRP	10546	88	7	450.241	2	34.7	2370000	898.466	0.7	Deamidation (NQ)	82 89 97 92 89 78 93
12875	N(+.98)PFLGRLV	34500	90	8	458.768	2	79.63	2140000	915.518	3.1	Deamidation (NQ)	94 95 100 99 71 79 94 88
32182	N(+.98)PFSKYLQK	39076	88	9	563.302	2	87.34	232000	1124.59	1.9	Deamidation (NQ)	63 57 99 100 98 97 98 96 89
8861	NAQTYHL	12093	91	7	423.71	2	37.77	182000	845.403	3.5		95 97 88 93 92 81 96
7177	NATLFKL	30050	88	7	403.743	2	72.22	43700	805.47	1.9		74 80 96 95 94 91 91
28435	NAYLYKYF	32696	90	8	541.272	2	76.67	1080000	1080.53	1.8		80 72 75 99 99 98 99 99
24508	NEGCFLSHK	7431	94	9	517.74	2	29.15	2080000	1033.47	0		93 99 81 92 98 99 97 98 95
23281	NGLKHVHAF	6223	86	9	511.78	2	26.81	408000	1021.55	0.2		73 43 90 92 90 93 100 100 99
8551	NGLKTHGL	6095	96	8	420.24	2	26.55	566000	838.466	0		90 95 100 99 98 98 96 96
18210	NGVKALFDL	33522	93	9	488.778	2	78.04	3870000	975.539	2.4		79 75 98 95 95 99 99 100 99
53046	NGYSMEHFRGW	34812	87	11	692.296	2	80.08	243000	1382.58	-4.2		61 57 99 100 100 100 98 97 91 79 82
17861	NLDHKFSL	17943	95	8	487.259	2	48.28	2110000	972.503	0.9		76 95 100 99 97 98 100 99
25046	NLEEKPAPAA	7705	91	10	520.274	2	29.62	871000	1038.53	-0.6		69 94 100 99 90 94 99 89 88 88
8494	NLFAFKV	34044	97	7	419.746	2	78.85	6070000	837.475	3.3		95 98 100 100 99 97 97
36697	NNQHFKGLVL	31623	85	10	585.322	2	74.85	1460000	1168.64	-4.8		49 51 75 99 99 98 83 97 100 99
50574	PAKEELNMLSCL	31282	88	12	674.335	2	74.35	3780000	1346.66	-1.1		44 63 90 99 99 99 96 99 99 98 88 86
7001	PFLGRLV	32252	93	7	401.253	2	75.92	2260000	800.491	1.6		98 99 99 89 92 88 88
55135	PFLNWDFFKPT	40269	93	11	706.357	2	89.35	38900	1410.7	2.3		79 95 100 98 90 92 99 99 98 96 88
8508	PHFLYPKRVT	13675	88	10	419.909	3	40.78	238000	1256.7	2		90 97 99 100 98 93 90 75 66 78
33630	PLDRALAQ(+.98)LAA	32289	87	11	570.326	2	75.96	3650000	1138.63	2.7	Deamidation (NQ)	71 84 92 73 80 88 86 94 100 99 97
11596	PLPALFKL	36606	90	8	449.793	2	83.18	165000	897.569	1.9		60 95 89 86 98 96 96 99
6185	PNFKEF	18237	91	6	391.198	2	48.89	609000	780.381	1.4		79 90 99 92 95 95
47062	PNFKEFGSKTH	7881	98	11	646.326	2	29.97	303000	1290.64	1		90 96 100 100 100 99 98 99 100 100 99
52633	PQSQWDKVKDF	28501	97	11	689.346	2	69.84	5340000	1376.67	3.4		84 93 99 98 100 100 100 100 100 99 98
39486	PSELEKALSNL	34761	97	11	600.83	2	80.1	17600000	1199.64	4.7		95 98 100 99 100 91 92 98 100 98 97
12665	PSLPTADGR	9972	88	9	457.241	2	33.88	520000	912.466	1.8		63 79 99 98 96 96 96 85 82
13902	PVNFKLLSHMTC	29138	85	12	463.907	3	70.69	1920000	1388.69	3.5		74 91 93 98 99 98 98 99 96 46 71 60
23426	PYELKKVF	19376	97	8	512.299	2	50.91	157000	1022.58	3.3		92 96 99 98 97 99 100 99
5312	QCGLLPK	12637	96	7	379.715	2	39	7660000	757.416	-0.1		86 98 95 100 99 96 99
41375	QDAFSLTAKGKG	10166	85	12	611.825	2	34.24	980000	1221.64	0.7		41 77 100 98 96 97 96 96 98 92 76 49
23394	QEALERMF	32293	98	8	512.25	2	75.96	350000	1022.49	-0.6		92 99 99 99 100 97 99 98
27686	QEHFKGLVL	22190	88	9	535.804	2	56.99	25100000	1069.59	2		66 81 96 99 91 74 93 100 99
48913	QFSFTDYGQDL	20285	88	11	660.794	2	52.47	19500000	1319.57	4.5		46 79 99 98 94 95 96 85 92 95 95
28442	QGFLVFHSF	36607	85	9	541.279	2	83.16	84900	1080.54	4.8		49 56 94 98 98 97 92 95 85
16700	QGLDLAKAF	31539	87	9	481.77	2	74.77	872000	961.523	2.4		72 71 91 98 98 73 90 96 97
26942	QGLRTLFLL	37718	94	9	530.832	2	85.11	153000000	1059.64	4.1		80 91 98 93 90 95 98 100 100
14793	QGLTFVKF	32758	86	8	470.269	2	76.75	436000	938.523	1.1		56 67 91 96 96 95 95 95
9991	QGVLALRL	31949	92	8	435.283	2	75.38	53500	868.549	1.7		86 98 99 99 92 93 79 95
26203	QLLLLLLLL	42910	85	9	526.374	2	93.91	3360000	1050.74	-8.2		90 96 97 87 86 67 67 92 89
9285	QLPRLGDAVRAS	17329	90	12	428.246	3	47.42	15400000	1281.72	0.5		96 99 99 95 94 79 93 92 93 82 73 84
10836	QLRASVVL	34861	88	8	443.283	2	80.2	1510000	884.544	8		63 95 85 86 86 91 100 99
27567	QNGCDQFEK	5483	94	9	534.724	2	25.3	1170000	1067.43	-0.9		86 98 83 92 100 98 97 100 99
22714	QSPFLGRVL	32199	88	9	508.8	2	75.94	189000000	1015.58	3.1		88 96 100 100 95 62 68 92 92
22508	QTALVELLK	32001	98	9	507.815	2	75.52	7250000	1013.61	3.6		90 100 100 100 99 100 99 100 99
13153	RGKLFADL	32963	89	8	460.267	2	77.04	320000	918.529	-9.9		67 76 92 94 94 95 100 99
1116	RGVFR	4828	95	5	317.693	2	23.98	104000	633.371	-0.7		98 90 94 100 97
16434	RHPEYAVSVLLR	20359	90	12	480.61	3	52.79	35590000	1438.8	3.3		56 71 90 99 100 100 99 99 100 99 97 78
28285	RKVVDPTHK	29324	99	9	540.315	2	71.14	10800000	1078.62	-9.3		98 100 100 100 100 99 98 99 99
12795	RLLGNMLV	30987	85	8	458.275	2	74.01	32600000	914.537	-1		70 88 88 65 79 91 99 98
43283	RLLW(+15.99)ENGNLL	34055	90	10	622.344	2	78.32	78100000	1242.67	1.3	Oxidation (HW)	90 92 95 82 96 79 80 93 100 99
42026	RLLWEDGNLL	36966	87	10	614.84	2	83.61	7400000	1227.66	3.7		78 89 92 93 97 79 62 89 100 99
41960	RLLWENGNLL	35482	89	10	614.347	2	81.41	10830340000	1226.68	1.5		69 86 91 92 96 81 85 93 100 99
53066	RLLWENGNLLR	30346	95	11	692.399	2	72.76	3030000	1382.78	3		95 98 99 99 100 95 85 88 99 99 97
19064	RLLWENH(+15.99)	35536	94	7	492.257	2	81.41	6080000	982.499	0.9	Oxidation (HW)	78 96 96 98 99 96 98
27584	RLLWTLNH(+15.99)	35553	87	8	534.801	2	81.39	2830000	1067.59	0.1	Oxidation (HW)	63 89 90 90 85 93 96 95
41172	RLSFQEALRT	20545	91	10	610.842	2	52.98	5230000	1219.67	1.8		95 90 77 91 89 98 96 98 93 91
49374	RMDNFAAFVEK	37276	96	11	664.322	2	84.3	2490000	1326.64	-7.2		98 100 100 99 100 99 99 98 97 98 74
62723	RPHFLYPKSRLV	14472	87	12	756.947	2	42.27	9080000	1511.87	3.9		85 97 98 97 98 96 61 70 84 83 93 88
1368	RPPGCL	11156	87	6	321.671	2	36.07	2960000	641.332	-6.9		70 94 95 96 81 86
10865	RPPGCLPF	26946	89	8	443.733	2	66.78	10600000	885.453	-1.5		96 98 97 90 68 73 96 95
5276	RPPGFSP	11040	85	7	379.203	2	36.06	404000000	756.392	-0.2		74 79 81 74 92 99 98
11972	RPPGFSPF	27344	89	8	452.739	2	66.82	6320000000	903.46	3.6		81 85 89 73 92 99 99 99
26933	RPPGFSPFR	16656	93	9	530.79	2	46.29	6120000	1059.56	3.1		99 99 91 82 96 97 85 94 95
4604	RPPGPCL	26802	86	7	370.199	2	66.72	4680000	738.385	-2.5		74 95 97 96 88 73 84
14803	RQLLPLSL	35154	86	8	470.303	2	80.66	154000	938.591	1.2		61 71 80 92 88 95 99 99
6122	RSAWFL	32033	85	6	390.214	2	75.52	96100	778.413	1.6		69 76 78 92 98 98
14770	SAPATNHQN	41838	85	9	470.216	2	92.07	192000	938.421	-3.3		86 95 95 90 69 69 85 92 86
6715	SATTFRL	20175	90	7	398.222	2	52.45	10700000	794.429	1.8		95 98 99 95 81 72 95
12273	SATTFRLL	29679	96	8	454.764	2	71.63	561000	907.513	0.6		94 98 99 98 95 88 99 99
29595	SATTFRLLW	36499	92	9	547.805	2	82.93	266000	1093.59	3.9		83 89 99 97 93 72 97 100 99
27305	SDYALQH(+15.99)DT	33941	91	9	533.232	2	78.64	76000	1064.44	7.2	Oxidation (HW)	92 97 95 86 95 88 89 95 82
26172	SFVDTRTLL	32800	85	9	526.294	2	76.77	410000	1050.57	2.9		79 83 99 94 78 54 87 98 99
1663	SGAKFRLSL	20358	90	9	326.863	3	52.7	9360000	977.566	2.2		81 63 93 96 92 89 96 99 99
14490	SGLAHLHSL	12223	94	9	467.76	2	38	298000	933.503	3.2		81 69 99 100 100 100 100 100 99
9717	SGLVSRVF	25919	95	8	432.752	2	65.16	2460000	863.486	3.8		97 96 100 98 92 80 99 98
14866	SGTFLLRF	35109	95	8	470.767	2	80.54	179000	939.518	0.8		95 95 100 100 99 93 85 94
27810	SHGCLAEVEK	5420	94	10	536.757	2	25.25	2000000	1071.5	-1.5		98 98 68 84 100 99 100 100 100 99
22788	SLHTLFGDK	16926	92	9	509.273	2	46.66	731000	1016.53	1.8		68 92 100 100 99 97 91 98 92
21452	SLLKELKSS	11928	96	9	502.804	2	37.61	4100000	1003.59	2		76 94 100 98 99 100 100 99 99
12590	SPLPTANGR	8294	95	9	456.748	2	30.4	21300000	911.482	-0.3		97 96 100 99 98 94 90 92 91
10675	SSATTFLR	20772	91	8	441.738	2	53.39	2850000	881.461	0.2		98 99 100 99 94 73 94 71
20502	SSATTFRLL	29947	98	9	498.281	2	72.1	1470000	994.545	2.7		98 99 100 100 100 97 91 100 99
48326	SSATTFRLLWE	36308	91	11	655.844	2	82.6	133000	1309.67	5.5		92 93 99 97 90 82 69 90 98 98 98
16191	SSKMYLKT	6722	87	8	479.257	2	27.82	310000	956.5	-0.5		71 87 89 69 90 99 97 95
9612	SVQLMER	11888	86	7	431.727	2	37.44	190000	861.438	2.6		68 70 98 97 94 96 78
43032	SVSTVLTSKYR	15694	96	11	620.849	2	44.43	9910000	1239.68	1.4		98 98 100 100 100 100 100 94 93 93 84
42448	SVTVQETKEGR	4354	89	11	617.325	2	22.88	1350000	1232.64	-0.9		74 80 99 99 95 99 95 94 98 78 76
45502	TDYGKDLMEKA	18269	89	11	635.803	2	48.99	501000	1269.59	0.7		88 93 95 51 73 97 99 99 100 95 90
1571	TFRLL	26397	98	5	325.206	2	65.98	688000	648.396	1.1		97 97 98 99 99
8379	TFRLLW	35995	94	6	418.245	2	82.14	338000	834.475	0.5		93 94 86 95 98 98
12270	TGARLMLF	32176	92	8	454.755	2	75.81	302000	907.495	1.7		93 88 91 76 96 99 100 99
15129	TGARQVVTL	15663	87	9	472.782	2	44.05	110000000	943.545	4		92 82 79 55 86 95 99 100 100
8833	TGSLAKRL	6036	89	8	423.264	2	26.38	32900	844.513	-0.1		92 92 99 97 95 88 60 87
14554	TGVGLRVSF	30260	86	9	468.271	2	72.48	230000	934.524	3.3		93 92 98 89 90 56 66 91 97
20271	TGVPGRFLF	33442	90	9	497.281	2	77.89	1520000	992.544	3.3		90 85 99 98 85 67 90 99 99
10316	TGVRMLSL	26377	92	8	438.753	2	66	315000	875.49	1.7		96 93 92 67 93 97 100 99
34886	THFSKYLQK	39364	85	9	576.308	2	87.8	70200	1150.61	-10		63 67 99 93 90 85 92 93 81
42843	TLEDQANEYR	14145	88	10	619.786	2	41.61	268000	1237.56	0.1		72 82 100 100 86 92 76 97 95 87
23938	TN(+.98)FEFLSGL	32330	94	9	514.752	2	76	458000	1027.49	2.7	Deamidation (NQ)	88 95 99 100 94 95 91 91 99
28775	TN(+.98)LN(+.98)LAYKF	33810	95	9	543.281	2	78.41	223000	1084.54	3.1	Deamidation (NQ)	85 95 100 100 97 96 97 98 91
44527	TN(+.98)QLLTLLRGE	36203	94	11	629.855	2	82.5	15000000	1257.69	2.4	Deamidation (NQ)	89 90 99 100 100 100 100 99 90 81 95
22714	TNPFLGRVL	32510	90	9	508.8	2	75.94	189000000	1015.58	3.1		84 87 100 100 100 82 81 86 95
10747	TSLKGKHL	30480	89	8	442.272	2	73.13	2230000	882.529	1.5		86 88 99 95 85 89 87 85
5015	TTFRLL	27766	89	6	375.729	2	68.54	5300000	749.443	0.5		98 99 93 78 81 88
14635	TTFRLLW	36234	91	7	468.769	2	82.53	627000	935.523	1.5		97 96 93 65 94 98 98
27339	TTFRLLWE	36051	86	8	533.292	2	82.23	240000	1064.57	3.1		90 88 79 46 90 96 99 99
42668	TTFRLLWENG	35179	89	10	618.823	2	80.73	2690000	1235.63	1.3		97 95 82 74 97 99 99 100 85 69
1246	TTLFR	18021	94	5	319.187	2	48.57	4510000	636.36	-0.3		94 95 93 93 97
17157	TVLTSKYR	6506	94	8	484.282	2	27.45	2640000	966.55	-0.3		86 91 99 99 96 94 96 91
54177	TVMENFVAFVDK	37053	96	12	700.351	2	83.55	19000000	1398.69	1.5		89 91 100 100 96 99 99 97 98 98 94 89
50225	TVMENFVAFVGK	36436	90	12	671.35	2	82.85	160000	1340.68	3.5		60 85 100 99 94 97 97 97 98 97 78 83
2518	VAFVDK	10131	95	6	339.695	2	34.15	40200	677.375	-0.6		93 96 97 96 96 92
34889	VALSPNFKEF	33390	89	10	576.311	2	77.83	17900000	1150.6	4.3		55 70 100 100 95 93 96 88 99 99
8686	VATVSLPR	16630	88	8	421.759	2	45.98	1720000	841.502	2.4		96 97 97 90 92 88 76 71
47986	VAVVKKSWFQL	19582	92	11	652.885	2	51.3	1570000	1303.77	-8.1		94 97 100 100 99 85 70 79 99 98 99
59267	VDLLNQELEFLK	38243	91	12	730.907	2	85.87	107000	1459.79	5.1		66 71 99 99 95 93 99 98 99 98 97 84
7642	VDPVNFK	15423	98	7	409.724	2	43.89	271000	817.433	1.2		97 99 100 100 97 98 97
3407	VELDTK	6251	94	6	352.694	2	26.79	24400	703.375	-3.1		90 98 96 95 96 94
11451	VFVDHPLFLGVT	29803	85	12	448.585	3	71.87	303000	1342.73	2.5		51 86 88 95 98 97 96 90 96 79 90 57
5793	VGALAKVL	22125	99	8	385.761	2	56.81	5550000	769.506	2		98 97 100 100 100 100 100 100
16303	VGAN(+.98)LTHVF	32041	96	9	479.755	2	75.59	2040000	957.492	3.5	Deamidation (NQ)	97 96 99 96 97 96 98 96 94
9816	VGAPKYTM	30845	89	8	433.726	2	73.55	169000	865.437	1.5		97 93 99 86 73 76 97 96
8145	VGAQTLKL	18741	97	8	415.261	2	49.85	783000	828.507	0.3		98 96 99 92 97 100 99 98
9902	VGGKLFTF	31036	90	8	434.751	2	73.96	1620000	867.485	2.1		97 83 75 78 90 97 100 99
28282	VGKVVDPTHK	4166	88	10	540.313	2	22.46	19885000	1078.61	-1		63 74 91 100 100 100 97 98 85 78
16551	VGLEMEHF	29490	96	8	481.227	2	71.28	719000	960.438	1.2		98 97 100 99 97 99 92 88
14744	VGLMKYDL	30723	96	8	469.756	2	73.36	108000	937.494	3.5		96 95 98 91 97 98 100 99
21376	VGLVLLDKF	36920	87	9	502.314	2	83.66	66100	1002.61	2.7		76 55 94 98 97 96 92 95 84
18064	VGN(+.98)SLETVR	11106	92	9	488.259	2	36.05	461000	974.503	-0.8	Deamidation (NQ)	98 97 99 96 94 96 75 85 91
38522	VGPFQTHTFR	15913	95	10	595.31	2	44.9	1570000	1188.6	1.9		96 97 99 99 95 96 92 94 98 92
28261	VGQVVDH(+15.99)YF	29778	93	9	540.257	2	71.79	1370000	1078.51	-8.5	Oxidation (HW)	90 92 98 100 100 99 94 92 77
26747	VGSYQN(+.98)RSF	12478	86	9	529.75	2	38.53	385000	1057.48	1.5	Deamidation (NQ)	98 98 100 98 89 51 70 82 86
9611	VGTEPFGR	12202	88	8	431.726	2	37.96	122000	861.434	2.6		98 96 98 99 86 86 74 73
8406	VGTKAVDF	20659	87	8	418.731	2	53.18	1680000	835.444	3		96 92 96 65 74 79 99 99
19902	VGTQFRGLL	27547	89	9	495.791	2	68.05	1160000	989.566	2.6		96 95 97 98 94 83 67 92 81
24740	VGVDGSVYKL	26712	92	10	518.788	2	66.55	1670000	1035.56	1.7		97 95 99 99 62 80 98 98 98 96
17469	VGVFQHGKV	9128	88	9	485.776	2	32.25	216000	969.54	-1.2		96 96 100 98 85 95 72 79 73
9243	VGVGFTQF	13773	94	8	427.726	2	41.07	5570000	853.433	4.6		96 96 98 92 94 93 94 92
8490	VGVGMTKF	20895	99	8	419.728	2	53.64	3260000	837.442	0.5		99 99 100 99 100 100 100 99
48256	VLLAFSQYLQK	35155	91	11	655.382	2	80.6	165000	1308.74	3.4		63 92 100 100 98 90 89 96 99 94 82
3607	VLTSKY	7692	96	6	355.707	2	29.62	5680000	709.401	-1.4		97 99 98 97 91 97
9823	VLTSKYR	4815	97	7	433.758	2	24	1090000	865.502	-0.3		99 100 100 99 97 96 95
12389	VN(+.98)LLLPKL	36311	86	8	455.804	2	82.65	50800	909.59	3	Deamidation (NQ)	89 90 99 98 95 77 71 72
11704	VN(+.98)LLNAKQ	12682	94	8	450.761	2	38.96	1720000	899.508	0.4	Deamidation (NQ)	96 98 100 98 94 97 97 79
40909	VN(+.98)VMTQTPLTL	40536	86	11	609.328	2	89.82	761000	1216.64	2.7	Deamidation (NQ)	50 52 90 92 92 90 99 95 98 96 95
12105	VQRLMLF	31845	96	7	453.765	2	75.27	1220000	905.516	-0.4		96 94 97 96 95 99 99
20753	VSTVLTSKY	16924	96	9	499.283	2	46.63	1450000	996.549	1.3		96 98 100 98 99 98 94 96 87
35146	VSTVLTSKYR	9877	94	10	577.333	2	33.68	487000	1152.65	1.8		96 98 100 99 98 96 90 92 91 82
27678	WFSEAFGKV	33262	90	9	535.77	2	77.53	361000	1069.52	1.7		99 99 91 97 93 96 86 80 75
18619	WGTVFRTL	32292	96	8	490.272	2	75.98	1970000	978.529	1.8		100 99 100 98 95 85 95 99
52426	WN(+.98)VLNKVMQLE	38479	87	11	687.86	2	86.37	494000	1373.7	3.2	Deamidation (NQ)	60 71 75 100 86 86 98 96 95 96 96
43861	WPTVLTSVPPGP	15734	89	12	625.844	2	44.4	131000	1249.67	1.5		90 94 99 100 99 97 96 96 91 79 66 68
7137	YFYNAK	11632	97	6	403.198	2	36.97	400000	804.381	0.4		99 99 98 95 97 97
19894	YGFYTKVL	30874	96	8	495.769	2	73.61	252000	989.522	1.8		95 90 97 96 97 99 100 99
8535	YGSHTFK	12710	99	7	420.206	2	38.98	1400000	838.397	0.1		99 98 100 100 99 99 99
15712	YGSHTFKL	13295	98	8	476.748	2	39.89	323660000	951.481	0.4		98 98 98 98 100 100 100 100
18346	YKKLALKN	4966	97	8	489.31	2	24.26	155000	976.607	-0.4		95 96 98 98 99 99 100 97
12668	YLYEVAR	18117	90	7	457.243	2	48.63	576000	912.471	1		98 99 99 99 85 68 88
9617	YPKSRLV	7381	88	7	431.761	2	29.06	2310000	861.507	0.4		99 99 98 85 81 73 81
